# Supplementary material for: Cyclin A2/E1 activation defines a hepatocellular carcinoma subclass with a rearrangement signature of replication stress
Source: Nat Commun. 2018 Dec 7;9:5235. doi: 10.1038/s41467-018-07552-9 (PMC6286353; doi:10.1038/s41467-018-07552-9)
Supplement: Supplementary file 3 — Supplementary Data 1 [file 41467_2018_7552_MOESM3_ESM.xlsx]

## Sheet: Sup Data 1
Supplementary Data 1: Clinical annotations for the 160 samples of the LICA-FR series
Sample	CCNA2/E1 alteration	CCNA2/E1 alteration type	Gender	Age	Alcohol intake	Hepatitis B	Hepatitis C	Metabolic syndrome	Fibrosis stage	Edmonson grade	Largest nodule diameter (mm)	Vascular invasion	Last survival status	Last survival delay (months)	WES data EGA series	WES data sequencer	WES data capture kit	RNA-seq data EGA series	RNA-seq data library	RNA-seq read length	RNA-seq TopHat2 alignement options	WGS data EGA series
BCB307T	None	NA	M	59	no	yes	no	no	F4	I-II	30	no	death from liver cancer	33	EGAS00001001002	HiSeq 2000	SureSelect Human All-Exon kit v4-70Mb	EGAS00001002879	Illumina TruSeq Stranded mRNA kit	2x75	-r 250 -g 2 --library-type fr-firststrand	NA
BCM257T	CCNE1	AAV2	M	53	yes	no	no	no	F4	III-IV	30	no	death from liver cancer	29	EGAS00001001002	HiSeq 2000	SureSelect Human All-Exon kit v4-70Mb	EGAS00001002879	Illumina TruSeq Stranded mRNA kit	2x75	-r 250 -g 2 --library-type fr-firststrand	NA
BCM269T	None	NA	M	67	no	yes	no	no	F4	III-IV	26	no	death from liver cancer	23	EGAS00001001002	HiSeq 2000	SureSelect Human All-Exon kit v4-70Mb	EGAS00001002879	Illumina TruSeq Stranded mRNA kit	2x75	-r 250 -g 2 --library-type fr-firststrand	NA
CHC018T	None	NA	F	35	no	yes	no	no	F2-F3	III-IV	170	yes	death from liver cancer	35	NA	NA	NA	EGAS00001002879	Illumina TruSeq Stranded mRNA kit	2x75	-r 250 -g 2 --library-type fr-firststrand	EGAS00001000706
CHC051T	None	NA	F	69	no	no	yes	no	F4	III-IV	60	no	death from liver cancer	54	EGAD00001000131	HiSeq 2000	SureSelect Human All-Exon kit v2-46Mb	EGAS00001002879	Illumina TruSeq mRNA kit	2x100	-R 200 -g 2 --library-type fr-unstranded	NA
CHC1010T	None	NA	F	53	yes	no	no	no	F0-F1	III-IV	100	no	alive without relapse	56	EGAS00001001002	HiSeq 2000	SureSelect Human All-Exon kit v5+UTRs-75Mb	EGAS00001002879	Illumina TruSeq Stranded mRNA kit	2x100	-r 200 -g 2 --library-type fr-firststrand	NA
CHC1040T	None	NA	M	73	yes	no	no	no	F2-F3	III-IV	160	yes	alive with relapse	36	EGAS00001001002	HiSeq 2000	SureSelect Human All-Exon kit v5+UTRs-75Mb	EGAS00001002879	Illumina TruSeq Stranded mRNA kit	2x100	-r 200 -g 2 --library-type fr-firststrand	NA
CHC1041T	None	NA	M	69	no	no	no	no	F0-F1	I-II	100	no	alive without relapse	36	EGAD00001000131	HiSeq 2000	SureSelect Human All-Exon kit v2-46Mb	EGAS00001002879	Illumina TruSeq mRNA kit	2x100	-R 200 -g 2 --library-type fr-unstranded	NA
CHC1052T	None	NA	M	75	yes	no	no	no	F2-F3	III-IV	130	yes	alive without relapse	1	EGAD00001000131	HiSeq 2000	SureSelect Human All-Exon kit v2-46Mb	EGAS00001002879	Illumina TruSeq mRNA kit	2x100	-R 200 -g 2 --library-type fr-unstranded	NA
CHC1053T	None	NA	M	74	yes	no	no	no	F4	III-IV	35	yes	death from liver cancer	20	EGAD00001000131	HiSeq 2000	SureSelect Human All-Exon kit v2-46Mb	EGAS00001002879	Illumina TruSeq mRNA kit	2x100	-R 200 -g 2 --library-type fr-unstranded	NA
CHC1055T	CCNE1	amplification	M	68	yes	no	no	no	F2-F3	III-IV	200	yes	death from liver cancer	6	EGAD00001000131	HiSeq 2000	SureSelect Human All-Exon kit v2-46Mb	EGAS00001002879	Illumina TruSeq mRNA kit	2x100	-R 200 -g 2 --library-type fr-unstranded	NA
CHC1061T	None	NA	F	79	no	no	no	yes	F0-F1	I-II	150	yes	alive with relapse	40	EGAD00001000131	HiSeq 2000	SureSelect Human All-Exon kit v2-46Mb	EGAS00001002879	Illumina TruSeq mRNA kit	2x100	-R 200 -g 2 --library-type fr-unstranded	NA
CHC1137T	None	NA	M	57	no	no	yes	no	F4	III-IV	60	yes	death from other etiology	8	EGAS00001001002	HiSeq 2000	SureSelect Human All-Exon kit v5+UTRs-75Mb	EGAS00001002879	Illumina TruSeq Stranded mRNA kit	2x100	-r 200 -g 2 --library-type fr-firststrand	NA
CHC1148T	None	NA	M	69	yes	no	no	no	F0-F1	I-II	90	yes	death from liver cancer	15	EGAS00001001002	HiSeq 2000	SureSelect Human All-Exon kit v5+UTRs-75Mb	EGAS00001002879	Illumina TruSeq Stranded mRNA kit	2x100	-r 200 -g 2 --library-type fr-firststrand	NA
CHC1180T	None	NA	M	65	yes	no	no	no	F2-F3	I-II	30	no	alive without relapse	89	EGAS00001001002	HiSeq 2000	SureSelect Human All-Exon kit v5+UTRs-75Mb	EGAS00001002879	Illumina TruSeq Stranded mRNA kit	2x100	-r 200 -g 2 --library-type fr-firststrand	NA
CHC1183T	None	NA	M	60	no	no	no	no	F2-F3	I-II	180	no	death from liver cancer	49	EGAS00001001002	HiSeq 2000	SureSelect Human All-Exon kit v5+UTRs-75Mb	EGAS00001002879	Illumina TruSeq Stranded mRNA kit	2x100	-r 200 -g 2 --library-type fr-firststrand	NA
CHC1185T	None	NA	M	53	yes	yes	no	no	F4	III-IV	30	no	alive without relapse	92	EGAS00001001002	HiSeq 2000	SureSelect Human All-Exon kit v5+UTRs-75Mb	EGAS00001002879	Illumina TruSeq Stranded mRNA kit	2x75	-r 250 -g 2 --library-type fr-firststrand	NA
CHC1207T	None	NA	M	60	yes	no	no	no	F0-F1	I-II	210	yes	alive without relapse	66	EGAS00001001002	HiSeq 2000	SureSelect Human All-Exon kit v5+UTRs-75Mb	EGAS00001002879	Illumina TruSeq Stranded mRNA kit	2x100	-r 200 -g 2 --library-type fr-firststrand	NA
CHC1208T	None	NA	M	47	no	yes	no	no	F4	III-IV	60	yes	death from liver cancer	11	EGAS00001003063	HiSeq 4000	SureSelect Clinical Research Exome V2 - 64 Mb	EGAS00001002879	Illumina TruSeq Stranded mRNA kit	2x75	-r 150 -g 2 --library-type fr-firststrand	NA
CHC1210T	None	NA	F	44	no	yes	no	no	F2-F3	III-IV	70	no	alive without relapse	23	EGAS00001001002	HiSeq 2000	SureSelect Human All-Exon kit v5+UTRs-75Mb	EGAS00001002879	Illumina TruSeq Stranded mRNA kit	2x100	-r 200 -g 2 --library-type fr-firststrand	NA
CHC1211T	None	NA	F	32	no	yes	no	no	F0-F1	III-IV	130	no	alive without relapse	82	EGAS00001001002	HiSeq 2000	SureSelect Human All-Exon kit v5+UTRs-75Mb	EGAS00001002879	Illumina TruSeq Stranded mRNA kit	2x100	-r 200 -g 2 --library-type fr-firststrand	NA
CHC121T	None	NA	M	67	yes	no	no	yes	F0-F1	I-II	120	no	death from other etiology	110	EGAD00001000131	HiSeq 2000	SureSelect Human All-Exon kit v2-46Mb	EGAS00001002879	Illumina TruSeq mRNA kit	2x100	-R 200 -g 2 --library-type fr-unstranded	NA
CHC129T	CCNA2	AAV2	F	62	no	no	no	no	F0-F1	I-II	130	yes	death from liver cancer	5	NA	NA	NA	EGAS00001002879	Illumina TruSeq Stranded mRNA kit	2x75	-r 250 -g 2 --library-type fr-firststrand	EGAS00001002888
CHC1530T	None	NA	M	64	yes	yes	no	no	F2-F3	III-IV	75	yes	death from liver cancer	16	EGAS00001001002	HiSeq 2000	SureSelect Human All-Exon kit v5+UTRs-75Mb	EGAS00001002879	Illumina TruSeq Stranded mRNA kit	2x100	-r 200 -g 2 --library-type fr-firststrand	NA
CHC1534T	None	NA	M	67	yes	no	no	no	F2-F3	III-IV	55	no	alive without relapse	53	EGAS00001001002	HiSeq 2000	SureSelect Human All-Exon kit v5+UTRs-75Mb	EGAS00001002879	Illumina TruSeq Stranded mRNA kit	2x100	-r 200 -g 2 --library-type fr-firststrand	NA
CHC1539T	None	NA	M	45	no	no	yes	no	F4	III-IV	32	yes	alive without relapse	59	EGAS00001001002	HiSeq 2000	SureSelect Human All-Exon kit v5+UTRs-75Mb	EGAS00001002879	Illumina TruSeq Stranded mRNA kit	2x75	-r 250 -g 2 --library-type fr-firststrand	NA
CHC1545T	None	NA	M	77	yes	no	yes	no	F4	I-II	40	no	death from liver cancer	37	EGAS00001001002	HiSeq 2000	SureSelect Human All-Exon kit v5+UTRs-75Mb	EGAS00001002879	Illumina TruSeq Stranded mRNA kit	2x100	-r 200 -g 2 --library-type fr-firststrand	NA
CHC1548T	None	NA	M	55	no	yes	no	no	F4	III-IV	25	no	alive without relapse	87	EGAS00001003063	HiSeq 4000	SureSelect Clinical Research Exome V2 - 64 Mb	EGAS00001002879	Illumina TruSeq Stranded mRNA kit	2x75	-r 150 -g 2 --library-type fr-firststrand	NA
CHC1568T	None	NA	M	71	no	yes	no	no	F4	III-IV	30	yes	death from other etiology	45	EGAS00001001002	HiSeq 2000	SureSelect Human All-Exon kit v5+UTRs-75Mb	EGAS00001002879	Illumina TruSeq Stranded mRNA kit	2x100	-r 200 -g 2 --library-type fr-firststrand	NA
CHC1594T	CCNE1	Rearrangement regulatory region	F	76	yes	no	no	no	F0-F1	I-II	100	yes	death from other etiology	25	EGAS00001001002	HiSeq 2000	SureSelect Human All-Exon kit v5+UTRs-75Mb	EGAS00001002879	Illumina TruSeq Stranded mRNA kit	2x100	-r 200 -g 2 --library-type fr-firststrand	EGAS00001002888
CHC1598T	None	NA	F	76	no	yes	no	no	F0-F1	III-IV	90	yes	alive without relapse	61	EGAS00001001002	HiSeq 2000	SureSelect Human All-Exon kit v5+UTRs-75Mb	EGAS00001002879	Illumina TruSeq Stranded mRNA kit	2x75	-r 150 -g 2 --library-type fr-firststrand	NA
CHC1602T	None	NA	M	71	no	no	no	no	F0-F1	I-II	75	yes	death	88	EGAS00001001002	HiSeq 2000	SureSelect Human All-Exon kit v5+UTRs-75Mb	EGAS00001002879	Illumina TruSeq Stranded mRNA kit	2x100	-r 200 -g 2 --library-type fr-firststrand	EGAS00001002888
CHC1600T	None	NA	M	69	yes	no	no	no	F0-F1	I-II	80	yes	alive without relapse	66	EGAS00001001002	HiSeq 2000	SureSelect Human All-Exon kit v5+UTRs-75Mb	EGAS00001002879	Illumina TruSeq Stranded mRNA kit	2x100	-r 200 -g 2 --library-type fr-firststrand	NA
CHC1704T	None	NA	M	43	no	yes	no	no	F2-F3	III-IV	140	yes	alive without relapse	34	EGAS00001001002	HiSeq 2000	SureSelect Human All-Exon kit v5+UTRs-75Mb	EGAS00001002879	Illumina TruSeq Stranded mRNA kit	2x100	-r 200 -g 2 --library-type fr-firststrand	EGAS00001002408
CHC1603T	None	NA	M	78	yes	no	no	no	F4	III-IV	50	yes	death from liver cancer	14	EGAS00001001002	HiSeq 2000	SureSelect Human All-Exon kit v5+UTRs-75Mb	EGAS00001002879	Illumina TruSeq Stranded mRNA kit	2x100	-r 200 -g 2 --library-type fr-firststrand	NA
CHC1604T	None	NA	M	57	no	no	no	no	F2-F3	III-IV	18	no	alive with relapse	67	EGAS00001001002	HiSeq 2000	SureSelect Human All-Exon kit v5+UTRs-75Mb	EGAS00001002879	Illumina TruSeq Stranded mRNA kit	2x100	-r 200 -g 2 --library-type fr-firststrand	NA
CHC1616T	None	NA	F	77	no	no	yes	no	F4	III-IV	100	no	death from liver cancer	46	EGAS00001001002	HiSeq 2000	SureSelect Human All-Exon kit v5+UTRs-75Mb	EGAS00001002879	Illumina TruSeq Stranded mRNA kit	2x100	-r 200 -g 2 --library-type fr-firststrand	NA
CHC1626T	None	NA	M	75	yes	no	no	yes	F0-F1	III-IV	100	yes	death from liver cancer	51	EGAS00001001002	HiSeq 2000	SureSelect Human All-Exon kit v5+UTRs-75Mb	EGAS00001002879	Illumina TruSeq Stranded mRNA kit	2x100	-r 200 -g 2 --library-type fr-firststrand	NA
CHC1629T	None	NA	M	64	yes	no	no	no	F0-F1	I-II	70	yes	death	69	EGAS00001001002	HiSeq 2000	SureSelect Human All-Exon kit v5+UTRs-75Mb	EGAS00001002879	Illumina TruSeq Stranded mRNA kit	2x100	-r 200 -g 2 --library-type fr-firststrand	NA
CHC1715T	None	NA	M	72	yes	no	no	no	F0-F1	I-II	60	no	alive without relapse	69	EGAS00001001002	HiSeq 2000	SureSelect Human All-Exon kit v5+UTRs-75Mb	EGAS00001002879	Illumina TruSeq Stranded mRNA kit	2x100	-r 200 -g 2 --library-type fr-firststrand	EGAS00001002408
CHC1717T	None	NA	M	50	no	yes	no	no	F4	I-II	55	yes	alive with relapse	25	EGAS00001001002	HiSeq 2000	SureSelect Human All-Exon kit v5+UTRs-75Mb	EGAS00001002879	Illumina TruSeq Stranded mRNA kit	2x100	-r 200 -g 2 --library-type fr-firststrand	EGAS00001002408
CHC1731T	None	NA	F	55	no	no	no	no	F0-F1	I-II	110	no	alive without relapse	21	EGAS00001001002	HiSeq 2000	SureSelect Human All-Exon kit v5+UTRs-75Mb	EGAS00001002879	Illumina TruSeq Stranded mRNA kit	2x75	-r 150 -g 2 --library-type fr-firststrand	NA
CHC1725T	None	NA	F	83	no	no	yes	no	F2-F3	I-II	60	yes	alive without relapse	11	EGAS00001001002	HiSeq 2000	SureSelect Human All-Exon kit v5+UTRs-75Mb	EGAS00001002879	Illumina TruSeq Stranded mRNA kit	2x100	-r 200 -g 2 --library-type fr-firststrand	NA
CHC1754T	None	NA	M	34	no	yes	no	no	F2-F3	III-IV	170	yes	death from liver cancer	5	EGAS00001001002	HiSeq 2000	SureSelect Human All-Exon kit v5+UTRs-75Mb	EGAS00001002879	Illumina TruSeq Stranded mRNA kit	2x100	-r 200 -g 2 --library-type fr-firststrand	EGAS00001002408
CHC1732T	None	NA	M	49	yes	no	yes	no	F4	III-IV	60	yes	death from liver cancer	10	EGAS00001001002	HiSeq 2000	SureSelect Human All-Exon kit v5+UTRs-75Mb	EGAS00001002879	Illumina TruSeq Stranded mRNA kit	2x100	-r 200 -g 2 --library-type fr-firststrand	NA
CHC1736T	None	NA	M	58	no	yes	no	no	F4	III-IV	45	yes	death from liver cancer	3	EGAS00001001002	HiSeq 2000	SureSelect Human All-Exon kit v5+UTRs-75Mb	EGAS00001002879	Illumina TruSeq Stranded mRNA kit	2x100	-r 200 -g 2 --library-type fr-firststrand	NA
CHC1737T	None	NA	M	73	no	no	no	yes	F2-F3	III-IV	32	no	alive with relapse	61	EGAS00001001002	HiSeq 2000	SureSelect Human All-Exon kit v5+UTRs-75Mb	EGAS00001002879	Illumina TruSeq Stranded mRNA kit	2x100	-r 200 -g 2 --library-type fr-firststrand	NA
CHC1739T	None	NA	M	55	yes	no	no	yes	F4	III-IV	50	no	death from other etiology	19	EGAS00001001002	HiSeq 2000	SureSelect Human All-Exon kit v5+UTRs-75Mb	EGAS00001002879	Illumina TruSeq Stranded mRNA kit	2x100	-r 200 -g 2 --library-type fr-firststrand	NA
CHC1741T	None	NA	M	57	yes	no	no	no	F4	I-II	32	no	alive with relapse	60	EGAS00001001002	HiSeq 2000	SureSelect Human All-Exon kit v5+UTRs-75Mb	EGAS00001002879	Illumina TruSeq Stranded mRNA kit	2x100	-r 200 -g 2 --library-type fr-firststrand	NA
CHC1742T	None	NA	M	67	no	no	no	no	F0-F1	III-IV	33	yes	death from liver cancer	17	EGAS00001001002	HiSeq 2000	SureSelect Human All-Exon kit v5+UTRs-75Mb	EGAS00001002879	Illumina TruSeq Stranded mRNA kit	2x100	-r 200 -g 2 --library-type fr-firststrand	NA
CHC1744T	None	NA	M	50	no	yes	yes	no	F4	III-IV	70	yes	death from liver cancer	28	EGAS00001001002	HiSeq 2000	SureSelect Human All-Exon kit v5+UTRs-75Mb	EGAS00001002879	Illumina TruSeq Stranded mRNA kit	2x100	-r 200 -g 2 --library-type fr-firststrand	NA
CHC1745T	None	NA	F	69	no	no	yes	yes	F4	III-IV	60	yes	death from other etiology	14	EGAS00001001002	HiSeq 2000	SureSelect Human All-Exon kit v5+UTRs-75Mb	EGAS00001002879	Illumina TruSeq Stranded mRNA kit	2x100	-r 200 -g 2 --library-type fr-firststrand	NA
CHC1746T	None	NA	M	75	no	no	no	no	F2-F3	III-IV	40	yes	alive with relapse	65	EGAS00001001002	HiSeq 2000	SureSelect Human All-Exon kit v5+UTRs-75Mb	EGAS00001002879	Illumina TruSeq Stranded mRNA kit	2x100	-r 200 -g 2 --library-type fr-firststrand	NA
CHC1747T	None	NA	M	54	yes	no	yes	no	F4	III-IV	40	yes	death from liver cancer	27	EGAS00001001002	HiSeq 2000	SureSelect Human All-Exon kit v5+UTRs-75Mb	EGAS00001002879	Illumina TruSeq Stranded mRNA kit	2x100	-r 200 -g 2 --library-type fr-firststrand	NA
CHC1749T	None	NA	M	66	no	yes	no	no	F0-F1	III-IV	150	yes	alive without relapse	12	EGAS00001001002	HiSeq 2000	SureSelect Human All-Exon kit v5+UTRs-75Mb	EGAS00001002879	Illumina TruSeq Stranded mRNA kit	2x100	-r 200 -g 2 --library-type fr-firststrand	NA
CHC1753T	None	NA	M	65	no	no	yes	no	F2-F3	III-IV	25	no	alive with relapse	112	EGAS00001001002	HiSeq 2000	SureSelect Human All-Exon kit v5+UTRs-75Mb	EGAS00001002879	Illumina TruSeq Stranded mRNA kit	2x75	-r 150 -g 2 --library-type fr-firststrand	NA
CHC197T	None	NA	M	73	yes	no	no	no	F2-F3	III-IV	130	yes	alive with relapse	68	EGAD00001000131	HiSeq 2000	SureSelect Human All-Exon kit v2-46Mb	EGAS00001002879	Illumina TruSeq Stranded mRNA kit	2x100	-r 200 -g 2 --library-type fr-firststrand	EGAS00001000706
CHC1756T	None	NA	M	73	yes	yes	no	no	F4	III-IV	45	yes	alive with relapse	144	EGAS00001001002	HiSeq 2000	SureSelect Human All-Exon kit v5+UTRs-75Mb	EGAS00001002879	Illumina TruSeq Stranded mRNA kit	2x100	-r 200 -g 2 --library-type fr-firststrand	NA
CHC1757T	None	NA	M	41	yes	no	no	yes	F4	I-II	12	no	alive without relapse	66	EGAS00001001002	HiSeq 2000	SureSelect Human All-Exon kit v5+UTRs-75Mb	EGAS00001002879	Illumina TruSeq Stranded mRNA kit	2x100	-r 200 -g 2 --library-type fr-firststrand	NA
CHC1763T	None	NA	M	75	yes	no	no	yes	F0-F1	III-IV	60	no	death from other etiology	21	EGAS00001001002	HiSeq 2000	SureSelect Human All-Exon kit v5+UTRs-75Mb	EGAS00001002879	Illumina TruSeq Stranded mRNA kit	2x100	-r 200 -g 2 --library-type fr-firststrand	NA
CHC1994T	CCNE1	HBV	M	57	no	yes	no	no	F0-F1	III-IV	190	yes	alive with relapse	52	EGAS00001003063	HiSeq 4000	SureSelect Clinical Research Exome V2 - 64 Mb	EGAS00001002879	Illumina TruSeq Stranded mRNA kit	2x75	-r 150 -g 2 --library-type fr-firststrand	EGAS00001002888
CHC2048T	CCNE1	Rearrangement regulatory region	M	65	yes	no	no	no	F0-F1	III-IV	100	yes	death from liver cancer	21	EGAS00001001002	HiSeq 2000	SureSelect Human All-Exon kit v5+UTRs-75Mb	EGAS00001002879	Illumina TruSeq Stranded mRNA kit	2x75	-r 250 -g 2 --library-type fr-firststrand	EGAS00001002408
CHC2043T	None	NA	F	21	no	no	no	no	F0-F1	III-IV	50	no	alive without relapse	67	EGAS00001001002	HiSeq 2000	SureSelect Human All-Exon kit v5+UTRs-75Mb	EGAS00001002879	Illumina TruSeq Stranded mRNA kit	2x75	-r 150 -g 2 --library-type fr-firststrand	NA
CHC2103T	None	NA	M	57	yes	no	yes	no	F0-F1	III-IV	28	yes	death	49	EGAS00001001002	HiSeq 2000	SureSelect Human All-Exon kit v5+UTRs-75Mb	EGAS00001002879	Illumina TruSeq Stranded mRNA kit	2x75	-r 250 -g 2 --library-type fr-firststrand	EGAS00001002408
CHC2111T	None	NA	F	56	no	no	no	no	F0-F1	I-II	60	no	alive without relapse	61	EGAS00001001002	HiSeq 2000	SureSelect Human All-Exon kit v5+UTRs-75Mb	EGAS00001002879	Illumina TruSeq Stranded mRNA kit	2x75	-r 250 -g 2 --library-type fr-firststrand	EGAS00001002408
CHC2112T	CCNA2	AAV2	F	48	no	no	no	yes	F0-F1	III-IV	190	yes	death from other etiology	13	EGAS00001001002	HiSeq 2000	SureSelect Human All-Exon kit v5+UTRs-75Mb	EGAS00001002879	Illumina TruSeq Stranded mRNA kit	2x100	-r 200 -g 2 --library-type fr-firststrand	EGAS00001002888
CHC2128T	CCNA2	AAV2	F	53	no	no	no	yes	F0-F1	I-II	200	yes	alive without relapse	45	EGAS00001001002	HiSeq 2000	SureSelect Human All-Exon kit v5+UTRs-75Mb	EGAS00001002879	Illumina TruSeq Stranded mRNA kit	2x75	-r 250 -g 2 --library-type fr-firststrand	NA
CHC2113T	None	NA	M	61	yes	no	no	no	F0-F1	III-IV	90	no	death from other etiology	57	EGAS00001001002	HiSeq 2000	SureSelect Human All-Exon kit v5+UTRs-75Mb	EGAS00001002879	Illumina TruSeq Stranded mRNA kit	2x75	-r 250 -g 2 --library-type fr-firststrand	EGAS00001002408
CHC2115T	None	NA	M	75	yes	no	no	yes	F0-F1	III-IV	100	yes	death from liver cancer	17	EGAS00001001002	HiSeq 2000	SureSelect Human All-Exon kit v5+UTRs-75Mb	EGAS00001002879	Illumina TruSeq Stranded mRNA kit	2x75	-r 250 -g 2 --library-type fr-firststrand	EGAS00001002408
CHC2206T	CCNA2	AAV2	M	90	no	no	no	no	F0-F1	III-IV	40	no	alive without relapse	41	EGAS00001001002	HiSeq 2000	SureSelect Human All-Exon kit v5+UTRs-75Mb	EGAS00001002879	Illumina TruSeq Stranded mRNA kit	2x100	-r 200 -g 2 --library-type fr-firststrand	NA
CHC2132T	None	NA	M	57	no	no	no	yes	F0-F1	III-IV	180	no	alive without relapse	51	EGAS00001003063	HiSeq 2000	SureSelect Human All-Exon kit v5+UTRs-75Mb	EGAS00001002879	Illumina TruSeq Stranded mRNA kit	2x100	-r 200 -g 2 --library-type fr-firststrand	EGAS00001002408
CHC2135T	None	NA	F	57	yes	yes	no	yes	F0-F1	III-IV	25	no	death	36	EGAS00001003063	HiSeq 2000	SureSelect Human All-Exon kit v5+UTRs-75Mb	EGAS00001002879	Illumina TruSeq Stranded mRNA kit	2x100	-r 200 -g 2 --library-type fr-firststrand	NA
CHC2141T	CCNE1	AAV2	M	74	yes	no	no	no	F2-F3	III-IV	65	no	death	16	EGAS00001001002	HiSeq 2000	SureSelect Human All-Exon kit v5+UTRs-75Mb	EGAS00001002879	Illumina TruSeq Stranded mRNA kit	2x75	-r 250 -g 2 --library-type fr-firststrand	EGAS00001002888
CHC218T	None	NA	M	69	no	no	no	yes	F0-F1	III-IV	130	yes	death from liver cancer	2	EGAS00001001002	HiSeq 2000	SureSelect Human All-Exon kit v5+UTRs-75Mb	EGAS00001002879	Illumina TruSeq Stranded mRNA kit	2x75	-r 250 -g 2 --library-type fr-firststrand	EGAS00001002408
CHC2200T	None	NA	M	69	no	no	no	yes	F0-F1	III-IV	110	yes	alive with relapse	40	EGAS00001001002	HiSeq 2000	SureSelect Human All-Exon kit v5+UTRs-75Mb	EGAS00001002879	Illumina TruSeq Stranded mRNA kit	2x75	-r 250 -g 2 --library-type fr-firststrand	EGAS00001002408
CHC1591T	CCNE1	AAV2	M	60	no	no	no	yes	F0-F1	III-IV	120	yes	death from liver cancer	46	EGAS00001001002	HiSeq 2000	SureSelect Human All-Exon kit v5+UTRs-75Mb	EGAS00001002879	Illumina TruSeq Stranded mRNA kit	2x75	-r 250 -g 2 --library-type fr-firststrand	NA
CHC2207T	CCNE1	Rearrangement regulatory region	M	49	no	no	no	no	F0-F1	III-IV	90	yes	alive with relapse	51	EGAS00001003063	HiSeq 2000	SureSelect Human All-Exon kit v5+UTRs-75Mb	EGAS00001002879	Illumina TruSeq Stranded mRNA kit	2x100	-r 200 -g 2 --library-type fr-firststrand	EGAS00001002888
CHC2208T	CCNE1	AAV2	M	53	no	no	no	no	F0-F1	III-IV	20	no	alive without relapse	31	EGAS00001001002	HiSeq 2000	SureSelect Human All-Exon kit v5+UTRs-75Mb	EGAS00001002879	Illumina TruSeq Stranded mRNA kit	2x100	-r 200 -g 2 --library-type fr-firststrand	EGAS00001002888
CHC2210T	None	NA	M	66	no	no	no	yes	F0-F1	III-IV	50	yes	death	43	EGAS00001003063	HiSeq 2000	SureSelect Human All-Exon kit v5+UTRs-75Mb	EGAS00001002879	Illumina TruSeq Stranded mRNA kit	2x100	-r 200 -g 2 --library-type fr-firststrand	NA
CHC2415T	None	NA	M	68	no	no	no	yes	F0-F1	III-IV	180	yes	alive without relapse	36	EGAS00001003063	HiSeq 2000	SureSelect Human All-Exon kit v5+UTRs-75Mb	EGAS00001002879	Illumina TruSeq Stranded mRNA kit	2x100	-r 200 -g 2 --library-type fr-firststrand	NA
CHC2443T	None	NA	M	74	yes	no	no	yes	F0-F1	III-IV	48	yes	death	24	NA	NA	NA	EGAS00001002879	Illumina TruSeq Stranded mRNA kit	2x100	-r 200 -g 2 --library-type fr-firststrand	EGAS00001002408
CHC2448T	None	NA	M	82	no	no	no	yes	F0-F1	I-II	75	yes	death from other etiology	26	EGAS00001003063	HiSeq 2000	SureSelect Human All-Exon kit v5+UTRs-75Mb	EGAS00001002879	Illumina TruSeq Stranded mRNA kit	2x100	-r 200 -g 2 --library-type fr-firststrand	EGAS00001002408
CHC2449T	CCNA2	fusion	M	81	no	no	no	yes	F0-F1	III-IV	90	no	alive with relapse	45	EGAS00001003063	HiSeq 2000	SureSelect Human All-Exon kit v5+UTRs-75Mb	EGAS00001002879	Illumina TruSeq Stranded mRNA kit	2x100	-r 200 -g 2 --library-type fr-firststrand	EGAS00001002408
CHC2491T	None	NA	M	66	yes	no	no	no	F4	III-IV	30	yes	death from other etiology	86	EGAS00001003063	HiSeq 2000	SureSelect Human All-Exon kit v5+UTRs-75Mb	EGAS00001002879	Illumina TruSeq Stranded mRNA kit	2x100	-r 200 -g 2 --library-type fr-firststrand	NA
CHC2538T	None	NA	F	76	no	no	no	yes	F2-F3	I-II	40	no	alive with relapse	37	EGAS00001003063	HiSeq 2000	SureSelect Human All-Exon kit v5+UTRs-75Mb	EGAS00001002879	Illumina TruSeq Stranded mRNA kit	2x100	-r 200 -g 2 --library-type fr-firststrand	EGAS00001002408
CHC2539T	None	NA	F	41	no	no	no	no	F0-F1	III-IV	160	yes	alive with relapse	35	EGAS00001003063	HiSeq 2000	SureSelect Human All-Exon kit v5+UTRs-75Mb	EGAS00001002879	Illumina TruSeq Stranded mRNA kit	2x100	-r 200 -g 2 --library-type fr-firststrand	EGAS00001002408
CHC253T	None	NA	M	67	no	no	no	yes	F4	III-IV	80	yes	death from other etiology	0	EGAD00001000131	HiSeq 2000	SureSelect Human All-Exon kit v5+UTRs-75Mb	EGAS00001002879	Illumina TruSeq mRNA kit	2x100	-R 200 -g 2 --library-type fr-unstranded	NA
CHC2558T	None	NA	M	70	yes	no	no	yes	F0-F1	I-II	30	no	alive with relapse	34	EGAS00001003063	HiSeq 2000	SureSelect Human All-Exon kit v5+UTRs-75Mb	EGAS00001002879	Illumina TruSeq Stranded mRNA kit	2x100	-r 200 -g 2 --library-type fr-firststrand	NA
CHC2560T	None	NA	M	74	no	no	no	yes	F0-F1	I-II	70	no	alive without relapse	28	EGAS00001003063	HiSeq 2000	SureSelect Human All-Exon kit v5+UTRs-75Mb	EGAS00001002879	Illumina TruSeq Stranded mRNA kit	2x100	-r 200 -g 2 --library-type fr-firststrand	NA
CHC2686T	None	NA	F	52	no	no	no	no	F0-F1	III-IV	110	yes	alive without relapse	NA	EGAS00001003063	HiSeq 2000	SureSelect Human All-Exon kit v5+UTRs-75Mb	EGAS00001002879	Illumina TruSeq Stranded mRNA kit	2x100	-r 200 -g 2 --library-type fr-firststrand	NA
CHC2687T	None	NA	M	76	no	no	no	yes	F0-F1	III-IV	120	yes	NA	NA	EGAS00001003063	HiSeq 2000	SureSelect Human All-Exon kit v5+UTRs-75Mb	EGAS00001002879	Illumina TruSeq Stranded mRNA kit	2x100	-r 200 -g 2 --library-type fr-firststrand	NA
CHC2691T	None	NA	M	68	yes	no	no	yes	F0-F1	III-IV	60	no	NA	NA	EGAS00001003063	HiSeq 2000	SureSelect Human All-Exon kit v5+UTRs-75Mb	EGAS00001002879	Illumina TruSeq Stranded mRNA kit	2x100	-r 200 -g 2 --library-type fr-firststrand	EGAS00001002408
CHC2695T	None	NA	M	94	no	no	no	no	F0-F1	III-IV	83	no	NA	NA	EGAS00001003063	HiSeq 2000	SureSelect Human All-Exon kit v5+UTRs-75Mb	EGAS00001002879	Illumina TruSeq Stranded mRNA kit	2x100	-r 200 -g 2 --library-type fr-firststrand	NA
CHC2696T	None	NA	M	66	yes	no	no	no	F0-F1	III-IV	110	yes	NA	NA	EGAS00001003063	HiSeq 2000	SureSelect Human All-Exon kit v5+UTRs-75Mb	EGAS00001002879	Illumina TruSeq Stranded mRNA kit	2x100	-r 200 -g 2 --library-type fr-firststrand	NA
CHC2697T	CCNA2	fusion	M	64	yes	no	no	no	F0-F1	III-IV	110	yes	death	11	EGAS00001003063	HiSeq 2000	SureSelect Human All-Exon kit v5+UTRs-75Mb	EGAS00001002879	Illumina TruSeq Stranded mRNA kit	2x100	-r 200 -g 2 --library-type fr-firststrand	EGAS00001002408
CHC2706T	None	NA	M	70	yes	no	no	no	F4	III-IV	50	yes	alive with relapse	35	EGAS00001003063	HiSeq 2000	SureSelect Human All-Exon kit v5+UTRs-75Mb	EGAS00001002879	Illumina TruSeq Stranded mRNA kit	2x100	-r 200 -g 2 --library-type fr-firststrand	NA
CHC2707T	None	NA	M	79	no	no	no	no	F0-F1	I-II	30	yes	alive without relapse	33	EGAS00001003063	HiSeq 2000	SureSelect Human All-Exon kit v5+UTRs-75Mb	EGAS00001002879	Illumina TruSeq Stranded mRNA kit	2x100	-r 200 -g 2 --library-type fr-firststrand	EGAS00001002408
CHC2844T	None	NA	M	55	no	no	no	no	F0-F1	I-II	120	yes	alive without relapse	21	EGAS00001003063	HiSeq 4000	SureSelect Clinical Research Exome V2 - 64 Mb	EGAS00001002879	Illumina TruSeq Stranded mRNA kit	2x75	-r 150 -g 2 --library-type fr-firststrand	NA
CHC2899T	None	NA	M	52	no	no	yes	no	F4	III-IV	62	yes	alive with relapse	30	EGAS00001003063	HiSeq 4000	SureSelect Clinical Research Exome V2 - 64 Mb	EGAS00001002879	Illumina TruSeq Stranded mRNA kit	2x75	-r 150 -g 2 --library-type fr-firststrand	NA
CHC3029T	None	NA	F	54	no	no	yes	no	F4	III-IV	70	yes	alive with relapse	26	EGAS00001003063	HiSeq 4000	SureSelect Clinical Research Exome V2 - 64 Mb	EGAS00001002879	Illumina TruSeq Stranded mRNA kit	2x75	-r 150 -g 2 --library-type fr-firststrand	NA
CHC302T	None	NA	M	72	no	no	yes	no	F2-F3	I-II	45	no	alive without relapse	66	EGAD00001000131	HiSeq 2000	SureSelect Human All-Exon kit v2-46Mb	EGAS00001002879	Illumina TruSeq mRNA kit	2x100	-R 200 -g 2 --library-type fr-unstranded	NA
CHC304T	None	NA	M	77	yes	no	no	no	F0-F1	III-IV	180	yes	death from liver cancer	22	EGAS00001001002	HiSeq 2000	SureSelect Human All-Exon kit v2-46Mb	EGAS00001002879	Illumina TruSeq mRNA kit	2x100	-R 200 -g 2 --library-type fr-unstranded	EGAS00001000706
CHC306T	None	NA	M	68	no	no	yes	no	F4	I-II	20	no	alive without relapse	65	EGAD00001000131	HiSeq 2000	SureSelect Human All-Exon kit v2-46Mb	EGAS00001002879	Illumina TruSeq Stranded mRNA kit	2x100	-r 200 -g 2 --library-type fr-firststrand	NA
CHC309T	None	NA	F	69	no	no	yes	no	F2-F3	III-IV	20	yes	death from other etiology	2	NA	NA	NA	EGAS00001002879	Illumina TruSeq Stranded mRNA kit	2x75	-r 250 -g 2 --library-type fr-firststrand	EGAS00001000706
CHC313T	CCNA2	AAV2	F	43	no	no	yes	no	F0-F1	III-IV	130	yes	death from liver cancer	11	EGAS00001001002	HiSeq 2000	SureSelect Human All-Exon kit v2-46Mb	EGAS00001002879	Illumina TruSeq mRNA kit	2x100	-R 200 -g 2 --library-type fr-unstranded	EGAS00001002888
CHC314T	None	NA	M	71	yes	no	yes	no	F2-F3	I-II	45	no	alive without relapse	60	EGAS00001001002	HiSeq 2000	SureSelect Human All-Exon kit v2-46Mb	EGAS00001002879	Illumina TruSeq mRNA kit	2x100	-R 200 -g 2 --library-type fr-unstranded	EGAS00001000706
CHC320T	None	NA	M	65	yes	no	yes	no	F4	III-IV	35	no	death from other etiology	1	EGAD00001000131	HiSeq 2000	SureSelect Human All-Exon kit v2-46Mb	EGAS00001002879	Illumina TruSeq mRNA kit	2x100	-R 200 -g 2 --library-type fr-unstranded	EGAS00001000706
CHC322T	None	NA	M	74	yes	no	no	no	F4	III-IV	40	no	death from liver cancer	21	EGAD00001000131	HiSeq 2000	SureSelect Human All-Exon kit v2-46Mb	EGAS00001002879	Illumina TruSeq mRNA kit	2x100	-R 200 -g 2 --library-type fr-unstranded	EGAS00001000706
CHC3238T	None	NA	F	58	no	no	no	no	F0-F1	III-IV	160	no	death from liver cancer	7	EGAS00001003063	HiSeq 2000	SureSelect Human All-Exon kit v5+UTRs-75Mb	EGAS00001002879	Illumina TruSeq Stranded mRNA kit	2x75	-r 250 -g 2 --library-type fr-firststrand	NA
CHC327T	None	NA	M	63	no	no	yes	no	F4	I-II	25	no	death from other etiology	5	EGAS00001001002	HiSeq 2000	SureSelect Human All-Exon kit v2-46Mb	EGAS00001002879	Illumina TruSeq mRNA kit	2x100	-R 200 -g 2 --library-type fr-unstranded	NA
CHC3618T	None	NA	M	53	no	yes	no	no	F0-F1	III-IV	130	no	death from liver cancer	1	EGAS00001003063	HiSeq 2000	SureSelect Human All-Exon kit v5+UTRs-75Mb	EGAS00001002879	Illumina TruSeq Stranded mRNA kit	2x75	-r 150 -g 2 --library-type fr-firststrand	NA
CHC3619T	None	NA	M	66	no	no	yes	no	F4	I-II	50	yes	death from liver cancer	15	EGAS00001003063	HiSeq 2000	SureSelect Human All-Exon kit v5+UTRs-75Mb	EGAS00001002879	Illumina TruSeq Stranded mRNA kit	2x75	-r 150 -g 2 --library-type fr-firststrand	NA
CHC3620T	None	NA	M	35	no	yes	no	no	F4	III-IV	40	yes	alive	15	EGAS00001003063	HiSeq 2000	SureSelect Human All-Exon kit v5+UTRs-75Mb	EGAS00001002879	Illumina TruSeq Stranded mRNA kit	2x75	-r 150 -g 2 --library-type fr-firststrand	NA
CHC3621T	None	NA	M	55	yes	no	no	no	F4	III-IV	60	yes	alive	11	EGAS00001003063	HiSeq 2000	SureSelect Human All-Exon kit v5+UTRs-75Mb	EGAS00001002879	Illumina TruSeq Stranded mRNA kit	2x75	-r 150 -g 2 --library-type fr-firststrand	NA
CHC3624T	None	NA	M	64	no	no	no	no	F4	III-IV	60	no	alive	21	EGAS00001003063	HiSeq 2000	SureSelect Human All-Exon kit v5+UTRs-75Mb	EGAS00001002879	Illumina TruSeq Stranded mRNA kit	2x75	-r 150 -g 2 --library-type fr-firststrand	NA
CHC3626T	None	NA	M	82	yes	no	no	no	F4	I-II	160	no	death from liver cancer	7	EGAS00001003063	HiSeq 2000	SureSelect Human All-Exon kit v5+UTRs-75Mb	EGAS00001002879	Illumina TruSeq Stranded mRNA kit	2x75	-r 150 -g 2 --library-type fr-firststrand	NA
CHC3627T	None	NA	M	55	no	no	yes	no	F4	I-II	63	no	death from liver cancer	20	EGAS00001003063	HiSeq 2000	SureSelect Human All-Exon kit v5+UTRs-75Mb	EGAS00001002879	Illumina TruSeq Stranded mRNA kit	2x75	-r 150 -g 2 --library-type fr-firststrand	NA
CHC3628T	None	NA	M	86	no	no	no	yes	F4	I-II	20	no	alive	24	EGAS00001003063	HiSeq 2000	SureSelect Human All-Exon kit v5+UTRs-75Mb	EGAS00001002879	Illumina TruSeq Stranded mRNA kit	2x75	-r 150 -g 2 --library-type fr-firststrand	NA
CHC3631T	None	NA	M	85	yes	no	no	no	F0-F1	I-II	130	no	death from liver cancer	2	EGAS00001003063	HiSeq 2000	SureSelect Human All-Exon kit v5+UTRs-75Mb	EGAS00001002879	Illumina TruSeq Stranded mRNA kit	2x75	-r 150 -g 2 --library-type fr-firststrand	NA
CHC3633T	None	NA	M	70	yes	no	no	yes	F4	III-IV	110	yes	death from liver cancer	1	EGAS00001003063	HiSeq 2000	SureSelect Human All-Exon kit v5+UTRs-75Mb	EGAS00001002879	Illumina TruSeq Stranded mRNA kit	2x75	-r 150 -g 2 --library-type fr-firststrand	NA
CHC3638T	None	NA	M	84	no	no	no	yes	F0-F1	III-IV	65	no	alive	28	EGAS00001003063	HiSeq 2000	SureSelect Human All-Exon kit v5+UTRs-75Mb	EGAS00001002879	Illumina TruSeq Stranded mRNA kit	2x75	-r 150 -g 2 --library-type fr-firststrand	NA
CHC3641T	CCNE1	AAV2	M	47	no	no	no	yes	F0-F1	I-II	140	no	alive	29	EGAS00001003063	HiSeq 2000	SureSelect Human All-Exon kit v5+UTRs-75Mb	EGAS00001002879	Illumina TruSeq Stranded mRNA kit	2x75	-r 150 -g 2 --library-type fr-firststrand	NA
CHC3643T	None	NA	M	53	no	yes	no	no	F0-F1	III-IV	200	no	death from liver cancer	9	EGAS00001003063	HiSeq 2000	SureSelect Human All-Exon kit v5+UTRs-75Mb	EGAS00001002879	Illumina TruSeq Stranded mRNA kit	2x75	-r 150 -g 2 --library-type fr-firststrand	NA
CHC3644T	None	NA	M	50	yes	no	no	no	F4	III-IV	100	yes	NA	NA	EGAS00001003063	HiSeq 2000	SureSelect Human All-Exon kit v5+UTRs-75Mb	EGAS00001002879	Illumina TruSeq Stranded mRNA kit	2x75	-r 150 -g 2 --library-type fr-firststrand	NA
CHC3647T	None	NA	M	56	no	no	yes	no	F4	III-IV	50	yes	death from other etiology	11	EGAS00001003063	HiSeq 2000	SureSelect Human All-Exon kit v5+UTRs-75Mb	EGAS00001002879	Illumina TruSeq Stranded mRNA kit	2x75	-r 150 -g 2 --library-type fr-firststrand	NA
CHC3650T	None	NA	F	67	no	no	yes	no	F4	III-IV	110	no	death from liver cancer	1	EGAS00001003063	HiSeq 2000	SureSelect Human All-Exon kit v5+UTRs-75Mb	EGAS00001002879	Illumina TruSeq Stranded mRNA kit	2x75	-r 150 -g 2 --library-type fr-firststrand	NA
CHC3716T	None	NA	F	53	no	no	yes	no	F4	III-IV	20	no	death from liver cancer	4	EGAS00001003063	HiSeq 2000	SureSelect Human All-Exon kit v5+UTRs-75Mb	EGAS00001002879	Illumina TruSeq Stranded mRNA kit	2x75	-r 150 -g 2 --library-type fr-firststrand	NA
CHC3788T	None	NA	M	58	no	yes	no	no	F4	III-IV	28	yes	alive with relapse	16	EGAS00001003063	HiSeq 4000	SureSelect Clinical Research Exome V2 - 64 Mb	EGAS00001002879	Illumina TruSeq Stranded mRNA kit	2x75	-r 150 -g 2 --library-type fr-firststrand	NA
CHC3798T	CCNA2	HBV	F	51	no	yes	no	no	F2-F3	III-IV	120	yes	NA	NA	EGAS00001003063	HiSeq 4000	SureSelect Clinical Research Exome V2 - 64 Mb	EGAS00001002879	Illumina TruSeq Stranded mRNA kit	2x75	-r 150 -g 2 --library-type fr-firststrand	EGAS00001002888
CHC3825T	None	NA	M	74	no	yes	no	no	F2-F3	III-IV	43	yes	NA	NA	EGAS00001003063	HiSeq 4000	SureSelect Clinical Research Exome V2 - 64 Mb	EGAS00001002879	Illumina TruSeq Stranded mRNA kit	2x75	-r 150 -g 2 --library-type fr-firststrand	NA
CHC3864T	None	NA	M	69	yes	no	no	no	F4	I-II	32	no	alive without relapse	13	EGAS00001003063	HiSeq 4000	SureSelect Clinical Research Exome V2 - 64 Mb	EGAS00001002879	Illumina TruSeq Stranded mRNA kit	2x75	-r 150 -g 2 --library-type fr-firststrand	NA
CHC3880T	CCNA2	fusion	F	32	no	no	no	no	F0-F1	NA	80	yes	death from liver cancer	34	EGAS00001003063	HiSeq 4000	SureSelect Clinical Research Exome V2 - 64 Mb	EGAS00001002879	Illumina TruSeq Stranded mRNA kit	2x75	-r 150 -g 2 --library-type fr-firststrand	NA
CHC3894T	None	NA	M	56	yes	no	no	no	F0-F1	III-IV	160	yes	alive	69	EGAS00001003063	HiSeq 4000	SureSelect Clinical Research Exome V2 - 64 Mb	EGAS00001002879	Illumina TruSeq Stranded mRNA kit	2x75	-r 150 -g 2 --library-type fr-firststrand	NA
CHC3914T	None	NA	M	68	no	yes	no	no	F4	NA	40	no	alive	10	EGAS00001003063	HiSeq 4000	SureSelect Clinical Research Exome V2 - 64 Mb	EGAS00001002879	Illumina TruSeq Stranded mRNA kit	2x75	-r 150 -g 2 --library-type fr-firststrand	NA
CHC4041T	None	NA	F	64	no	no	yes	no	F2-F3	III-IV	120	yes	death from liver cancer	0	EGAS00001003063	HiSeq 4000	SureSelect Clinical Research Exome V2 - 64 Mb	EGAS00001002879	Illumina TruSeq Stranded mRNA kit	2x75	-r 150 -g 2 --library-type fr-firststrand	NA
CHC4042T	None	NA	F	58	no	no	no	no	F0-F1	I-II	80	no	death from liver cancer	4	EGAS00001003063	HiSeq 4000	SureSelect Clinical Research Exome V2 - 64 Mb	EGAS00001002879	Illumina TruSeq Stranded mRNA kit	2x75	-r 150 -g 2 --library-type fr-firststrand	NA
CHC4043T	None	NA	M	72	no	no	no	yes	F0-F1	III-IV	50	no	alive	11	EGAS00001003063	HiSeq 4000	SureSelect Clinical Research Exome V2 - 64 Mb	EGAS00001002879	Illumina TruSeq Stranded mRNA kit	2x75	-r 150 -g 2 --library-type fr-firststrand	NA
CHC4046T	None	NA	M	58	yes	no	no	yes	F2-F3	III-IV	90	no	death from liver cancer	8	EGAS00001003063	HiSeq 4000	SureSelect Clinical Research Exome V2 - 64 Mb	EGAS00001002879	Illumina TruSeq Stranded mRNA kit	2x75	-r 150 -g 2 --library-type fr-firststrand	NA
CHC4049T	None	NA	M	42	no	yes	no	no	F4	III-IV	25	yes	alive	22	EGAS00001003063	HiSeq 4000	SureSelect Clinical Research Exome V2 - 64 Mb	EGAS00001002879	Illumina TruSeq Stranded mRNA kit	2x75	-r 150 -g 2 --library-type fr-firststrand	NA
CHC4051T	None	NA	M	72	yes	no	no	no	F0-F1	III-IV	190	no	death from liver cancer	8	EGAS00001003063	HiSeq 4000	SureSelect Clinical Research Exome V2 - 64 Mb	EGAS00001002879	Illumina TruSeq Stranded mRNA kit	2x75	-r 150 -g 2 --library-type fr-firststrand	NA
CHC4055T	None	NA	M	62	no	no	yes	no	F4	I-II	35	yes	death from liver cancer	38	EGAS00001003063	HiSeq 4000	SureSelect Clinical Research Exome V2 - 64 Mb	EGAS00001002879	Illumina TruSeq Stranded mRNA kit	2x75	-r 150 -g 2 --library-type fr-firststrand	NA
CHC429T	None	NA	F	64	no	no	no	no	F0-F1	III-IV	45	yes	alive with relapse	65	EGAD00001000131	HiSeq 2000	SureSelect Human All-Exon kit v2-46Mb	EGAS00001002879	Illumina TruSeq mRNA kit	2x100	-R 200 -g 2 --library-type fr-unstranded	EGAS00001000706
CHC432T	None	NA	M	70	yes	no	no	no	F2-F3	I-II	70	yes	death from liver cancer	34	EGAS00001001002	HiSeq 2000	SureSelect Human All-Exon kit v5+UTRs-75Mb	EGAS00001002879	Illumina TruSeq Stranded mRNA kit	2x100	-r 200 -g 2 --library-type fr-firststrand	NA
CHC433T	None	NA	M	70	yes	no	no	yes	F0-F1	I-II	180	yes	death from liver cancer	16	EGAD00001000131	HiSeq 2000	SureSelect Human All-Exon kit v2-46Mb	EGAS00001002879	Illumina TruSeq mRNA kit	2x100	-R 200 -g 2 --library-type fr-unstranded	EGAS00001000706
CHC609T	None	NA	M	60	yes	yes	no	yes	F2-F3	III-IV	50	yes	alive with relapse	50	EGAS00001001002	HiSeq 2000	SureSelect Human All-Exon kit v2-46Mb	EGAS00001002879	Illumina TruSeq mRNA kit	2x100	-R 200 -g 2 --library-type fr-unstranded	NA
CHC614T	None	NA	M	61	no	no	no	yes	F0-F1	III-IV	30	yes	death from other etiology	12	EGAD00001000131	HiSeq 2000	SureSelect Human All-Exon kit v2-46Mb	EGAS00001002879	Illumina TruSeq mRNA kit	2x100	-R 200 -g 2 --library-type fr-unstranded	NA
CHC736T	None	NA	M	77	no	yes	no	no	F0-F1	III-IV	160	yes	alive without relapse	61	EGAS00001001002	HiSeq 2000	SureSelect Human All-Exon kit v2-46Mb	EGAS00001002879	Illumina TruSeq mRNA kit	2x100	-R 200 -g 2 --library-type fr-unstranded	NA
CHC793T	None	NA	M	61	no	no	no	no	F0-F1	III-IV	80	yes	death from liver cancer	37	EGAS00001001002	HiSeq 2000	SureSelect Human All-Exon kit v2-46Mb	EGAS00001002879	Illumina TruSeq mRNA kit	2x100	-R 200 -g 2 --library-type fr-unstranded	NA
CHC794T	None	NA	M	73	no	no	no	no	F0-F1	III-IV	160	yes	death from liver cancer	6	EGAS00001001002	HiSeq 2000	SureSelect Human All-Exon kit v2-46Mb	EGAS00001002879	Illumina TruSeq mRNA kit	2x100	-R 200 -g 2 --library-type fr-unstranded	NA
CHC796T	None	NA	M	76	yes	no	no	no	F2-F3	I-II	48	no	alive without relapse	31	EGAS00001001002	HiSeq 2000	SureSelect Human All-Exon kit v2-46Mb	EGAS00001002879	Illumina TruSeq mRNA kit	2x100	-R 200 -g 2 --library-type fr-unstranded	NA
CHC884T	None	NA	M	75	yes	no	no	no	F2-F3	III-IV	130	yes	alive without relapse	54	EGAS00001001002	HiSeq 2000	SureSelect Human All-Exon kit v2-46Mb	EGAS00001002879	Illumina TruSeq mRNA kit	2x100	-R 200 -g 2 --library-type fr-unstranded	NA
CHC889T	None	NA	M	71	no	no	no	yes	F2-F3	I-II	85	yes	death from other etiology	1	EGAS00001001002	HiSeq 2000	SureSelect Human All-Exon kit v5+UTRs-75Mb	EGAS00001002879	Illumina TruSeq Stranded mRNA kit	2x100	-r 200 -g 2 --library-type fr-firststrand	NA
CHC891T	None	NA	F	73	no	no	no	no	F4	III-IV	45	yes	death from liver cancer	17	EGAS00001001002	HiSeq 2000	SureSelect Human All-Exon kit v5+UTRs-75Mb	EGAS00001002879	Illumina TruSeq Stranded mRNA kit	2x100	-r 200 -g 2 --library-type fr-firststrand	NA
CHC892T	None	NA	F	72	no	no	no	no	F0-F1	I-II	55	no	alive with relapse	49	EGAS00001001002	HiSeq 2000	SureSelect Human All-Exon kit v5+UTRs-75Mb	EGAS00001002879	Illumina TruSeq Stranded mRNA kit	2x75	-r 250 -g 2 --library-type fr-firststrand	EGAS00001002408
CHC898T	None	NA	M	71	no	no	no	no	F2-F3	III-IV	80	yes	death from liver cancer	47	EGAS00001001002	HiSeq 2000	SureSelect Human All-Exon kit v5+UTRs-75Mb	EGAS00001002879	Illumina TruSeq Stranded mRNA kit	2x100	-r 200 -g 2 --library-type fr-firststrand	NA
CHC900T	None	NA	M	41	yes	no	yes	no	F4	I-II	17	no	alive without relapse	110	EGAS00001003063	HiSeq 4000	SureSelect Clinical Research Exome V2 - 64 Mb	EGAS00001002879	Illumina TruSeq Stranded mRNA kit	2x75	-r 150 -g 2 --library-type fr-firststrand	NA
CHC909T	None	NA	M	70	no	no	no	no	F0-F1	III-IV	210	yes	alive without relapse	37	EGAS00001001002	HiSeq 2000	SureSelect Human All-Exon kit v5+UTRs-75Mb	EGAS00001002879	Illumina TruSeq Stranded mRNA kit	2x75	-r 250 -g 2 --library-type fr-firststrand	EGAS00001002408
CHC912T	None	NA	M	78	yes	no	yes	no	F0-F1	III-IV	60	yes	death from liver cancer	26	EGAS00001001002	HiSeq 2000	SureSelect Human All-Exon kit v2-46Mb	EGAS00001002879	Illumina TruSeq mRNA kit	2x100	-R 200 -g 2 --library-type fr-unstranded	EGAS00001002408
CHC961T	CCNA2	fusion	M	57	yes	no	no	no	F0-F1	III-IV	190	yes	death from liver cancer	17	EGAS00001001002	HiSeq 2000	SureSelect Human All-Exon kit v2-46Mb	EGAS00001002879	Illumina TruSeq mRNA kit	2x100	-R 200 -g 2 --library-type fr-unstranded	EGAS00001002888
CHC985T	None	NA	M	55	yes	no	no	no	F4	I-II	25	no	death from other etiology	2	EGAS00001003063	HiSeq 2000	SureSelect Human All-Exon kit v5+UTRs-75Mb	EGAS00001002879	Illumina TruSeq Stranded mRNA kit	2x100	-r 200 -g 2 --library-type fr-firststrand	NA
