# Supplementary material for: Cyclin A2/E1 activation defines a hepatocellular carcinoma subclass with a rearrangement signature of replication stress
Source: Nat Commun. 2018 Dec 7;9:5235. doi: 10.1038/s41467-018-07552-9 (PMC6286353; doi:10.1038/s41467-018-07552-9)
Supplement: Supplementary file 4 — Supplementary Data 2 [file 41467_2018_7552_MOESM4_ESM.xlsx]

## Sheet: Sup Data 2
Supplementary Data 2: Main clinical characteristics of the LICA-FR, TCGA and ICGC-JP cohorts
For each clinical characteristic, % are given as proportion of samples with available data.
LICA-FR COHORT (n=160)
Age	Median [range]	66 [21-94]
Gender	M	126 (79%)
	F	34 (21%)
Etiology	Alcohol	63 (39%)
	Metabolic disease	37 (23%)
	HCV	30 (19%)
	HBV	30 (19%)
Largest nodule diameter (mm)	Median [range]	67 [12-210]
Fibrosis (METAVIR score)	F0-F1	75 (47%)
	F2-F3	32 (20%)
	F4	53 (33%)
Edmonson grade	I-II	48 (30%)
	III-IV	110 (70%)
	Not determined	2
Vascular invasion	yes	93 (58%)
	no	67 (42%)
TCGA COHORT (n=334)
Age	Median [range]	61 [16-90]
Gender	M	224 (67%)
	F	110 (33%)
Etiology	Alcohol	106 (32%)
	NAFLD*	19 (6%)
	HCV	52 (16%)
	HBV	86 (26%)
Fibrosis (Ishak score)	0 - No Fibrosis	85 (36%)
	1,2 - Portal Fibrosis	35 (15%)
	3,4 - Fibrous Speta	28 (12%)
	5 - Nodular Formation and Incomplete Cirrhosis	9 (4%)
	6 - Established Cirrhosis	78 (33%)
	Not determined	99
Histological grade	G1	50 (15%)
	G2	160 (48%)
	G3	113 (34%)
	G4	7 (2%)
	Not determined	4
Vascular invasion	Macro	14 (5%)
	Micro	80 (29%)
	None	186 (66%)
	Not determined	54
*NAFLD: Non-Alcoholic Fatty Liver Disease
ICGC-JP COHORT (n=257)
Age	Median [range]	68 [31-86]
Gender	M	196 (76%)
	F	61 (24%)
Etiology	Alcohol (>60g per day)	33 (14%)
	HCV	147 (57%)
	HBV	76 (30%)
Tumor size (mm)	Median [range]	30 [8-300]
Liver fibrosis (New Inuyama Classification)	0	11 (4%)
	1	28 (11%)
	1-2	12 (5%)
	2	53 (21%)
	3	61 (24%)
	4	92 (36%)
Edmonson grade	I	21 (8%)
	I-II	11 (4%)
	II	149 (58%)
	II-III	43 (17%)
	III	30 (12%)
	IV	2 (1%)
	Not determined	1
Vascular invasion	yes	86 (34%)
	no	169 (66%)
	Not determined	2
