# Supplementary material for: Cyclin A2/E1 activation defines a hepatocellular carcinoma subclass with a rearrangement signature of replication stress
Source: Nat Commun. 2018 Dec 7;9:5235. doi: 10.1038/s41467-018-07552-9 (PMC6286353; doi:10.1038/s41467-018-07552-9)
Supplement: Supplementary file 5 — Supplementary Data 3 [file 41467_2018_7552_MOESM5_ESM.xlsx]

## Sheet: Sup Data 3
Supplementary Data 3: Viral insertions identified at CCNA2 and CCNE1 loci
Series	Sample	Human target gene	Virus	Breakpoint 1 on human genome (hg19)	Breakpoint 2 on human genome (hg19)	Breakpoint 1 on viral genome	Breakpoint 2 on viral genome	Data used to map breakpoints	Published/new
LiC1162	CHC313T	CCNA2	AAV2	chr4:122,742,417	chr4:122,742,409	2611	4585	Viral catpure	Nault et al. 2015
LiC1162	CHC2112T	CCNA2	AAV2	chr4:122,742,660	chr4:122,742,667	4608	4389	Viral catpure	Nault et al. 2015
LiC1162	CHC2128T	CCNA2	AAV2	chr4:122,743,475	chr4:122,743,452	2934	1493	Viral catpure	Nault et al. 2015
LiC1162	CHC2206T	CCNA2	AAV2	chr4:122,742,478	chr4:122,742,456	3560	4596	Viral catpure	Nault et al. 2015
LiC1162	CHC129T	CCNA2	AAV2	chr4:122,743,835	chr4:122,743,844	4316	4597	WGS	new
TCGA	TCGA-G3-AAUZ	CCNA2	AAV2	chr4:122,743,570	ND	4613	ND	WES	new
TCGA	TCGA-ZS-A9CF	CCNA2	AAV2	chr4:122,742,400	ND	3412	ND	RNA-seq	new
TCGA	TCGA-BC-A10Y	CCNA2	AAV2	chr4:122,743,756	chr4:122,743,742	4064	4586	WES	new
TCGA	TCGA-DD-AADF	CCNA2	HBV	chr4:122,743,189	ND	1807	ND	RNA-seq	new
ICGC-JP	RK107	CCNA2	HBV	chr4:122,742,221	chr4:122,742,581	1817	1639	WGS	Fujimoto et al., 2016
LiC1162	CHC3798T	CCNA2	HBV	chr4:122,742,792	chr4:122,742,755	1928	1783	WGS	new
LiC1162	CHC1591T	CCNE1	AAV2	chr19:30,303,035	chr19:30,303,053	4340	4598	Viral catpure	Nault et al. 2015
LiC1162	CHC2141T	CCNE1	AAV2	chr19:30,287,313	chr19:30,287,316	4599	4379	Viral catpure	Nault et al. 2015
LiC1162	CHC2208T	CCNE1	AAV2	chr19:30,304,532	chr19:30,304,542	4604	4237	Viral catpure	Nault et al. 2015
LiC1162	CHC3641T	CCNE1	AAV2	chr19:30,291,515	ND	4239	ND	WES	new
LiC1162	BCM257T	CCNE1	AAV2	chr19:30,303,743	chr19:30,303,740	4253	4590	WES	new
LiC1162	CHC1994T	CCNE1	HBV	chr19:30,291,247	chr19:30,291,287	1674	2849	WGS	new
TCGA	TCGA-BC-A10T	CCNE1	AAV2	chr19:30,302,891	ND	4626	ND	WES	new
TCGA	TCGA-DD-AACV	CCNE1	HBV	chr19:30,300,450	ND	885	ND	RNA-seq	new
TCGA	TCGA-ED-A7XO	CCNE1	HBV	chr19:30,303,439	ND	2453 ; 2477 ; 3024*	ND	RNA-seq	TCGA, 2017
TCGA	TCGA-DD-AADV	CCNE1	HBV	chr19:30,302,064	ND	1830	ND	RNA-seq	new
ICGC-JP	RK256	CCNE1	HBV	chr19:30,304,909	chr19:30,305,243	2040	1808	WGS	Fujimoto et al., 2016
ICGC-JP	HX032	CCNE1	AAV2	chr19:30,304,517	chr19:30,304,511	4386	4600	WGS	Fujimoto et al., 2016
ND: Not determined
* The HBV insertion in TCGA-ED-A7XO was identified by RNA-seq. Junctions were found between chr19:30,303,439 and 3 different positions on the virus, corresponding to different splicing sites.
