# Supplementary material for: Cyclin A2/E1 activation defines a hepatocellular carcinoma subclass with a rearrangement signature of replication stress
Source: Nat Commun. 2018 Dec 7;9:5235. doi: 10.1038/s41467-018-07552-9 (PMC6286353; doi:10.1038/s41467-018-07552-9)
Supplement: Supplementary file 6 — Supplementary Data 4 [file 41467_2018_7552_MOESM6_ESM.xlsx]

## Sheet: Sup Data 4
Supplementary Data 4: Structural rearrangements identified at CCNA2 and CCNE1 loci
Series	Sample	Gene	Type of rearrangement	Breakpoint 1	Breakpoint 2	Data used to map breakpoints	Functional consequence	Detail
TCGA	TCGA-BC-A217	CCNA2	deletion	chr4:122743551	chr4:122745092	WGS	intragenic deletion	deletion of exons 1 & 2
LiC1162	CHC2449T	CCNA2	inversion	chr4:122742941	chr4:106090217	WGS	gene fusion	TET2-CCNA2 fusion
LiC1162	CHC3880T	CCNA2	inversion*	chr4:122742245	chr4:106068135	RNAseq	gene fusion	TET2-CCNA2 fusion
LiC1162	CHC2697T	CCNA2	inter-chromosomal translocation	chr4:122743069	chr16:12307494	WGS	gene fusion	SNX29-CCNA2 fusion
LiC1162	CHC961T	CCNA2	inversion	chr4:122743077	chr4:106634881	WGS	gene fusion	GSTCD-CCNA2 fusion
TCGA	TCGA-GJ-A6C0	CCNA2	inter-chromosomal translocation*	chr4:122742245	chr15:58703017	RNAseq	gene fusion	LIPC-CCNA2 fusion
TCGA	TCGA-DD-A3A5	CCNA2	tandem duplication*	chr4:122742245	chr4:68566767	RNAseq	gene fusion	UBA6-CCNA2 fusion
TCGA	TCGA-DD-A1EK	CCNA2	inversion*	chr4:122742245	chr4:123075267	RNAseq	gene fusion	KIAA1109-CCNA2 fusion
TCGA	TCGA-CC-5263	CCNA2	inversion*	chr4:122742245	chr4:123075267	RNAseq	gene fusion	KIAA1109-CCNA2 fusion
TCGA	TCGA-PD-A5DF	CCNA2	inversion	chr4:122743197	chr4:123091320	WGS	gene fusion	KIAA1109-CCNA2 fusion
TCGA	TCGA-BC-A3KG	CCNA2	inversion*	chr4:122742245	chr4:152403800	RNAseq	gene fusion	FAM160A1-CCNA2 fusion
TCGA	TCGA-BC-A216	CCNA2	inversion	chr4:122743078	chr4:156815968	WGS	gene fusion	TDO2-CCNA2 fusion
ICGC-JP	RK285	CCNA2	tandem duplication	chr4:122743507	chr4:122617787	WGS	gene fusion	ANXA5-CCNA2 fusion
TCGA	TCGA-BC-A10Z	CCNA2	deletion	chr4:122736735	chr4:74272165	SNP	rearrangement of regulatory region	deletion linking ALB with the intergenic region in 3' of CCNA2
TCGA	TCGA-XR-A8TG	CCNA2	deletion	chr4:122736735	chr4:74305371	SNP	rearrangement of regulatory region	deletion linking AFP with the intergenic region in 3' of CCNA2
TCGA	TCGA-FV-A495	CCNA2	deletion	chr4:122755879	chr4:100065889	WGS	rearrangement of regulatory region	deletion linking ADH6 with the intergenic region in 3' of CCNA2
LiC1162	CHC1055T	CCNE1	amplification	chr19:30303894	chr19:30314622	WES	high-level amplification	high-level amplification of the whole CCNE1 locus
LiC1162	CHC2207T	CCNE1	inter-chromosomal translocation	chr19:30268298	chr2:204506174	WGS	rearrangement of regulatory region	rearrangement bringing enhancers of the RAPH1 region in CCNE1 regulatory region
LiC1162	CHC2048T	CCNE1	inter-chromosomal translocation	chr19:30276189	chr1:8076609	WGS	rearrangement of regulatory region	CCNE1 promoter translocation with ERRFI1
TCGA	TCGA-BW-A5NO	CCNE1	inter-chromosomal translocation	chr19:30276809	chr8:9176252	WGS	rearrangement of regulatory region	rearrangement bringing distal enhancers in CCNE1 regulatory region
LiC1162	CHC1594T	CCNE1	inter-chromosomal translocation	chr19:30300307	chr18:71877647	WGS	rearrangement of regulatory region	rearrangement bringing enhancers of the CYB5A region in CCNE1 regulatory region
*For rearrangements identified only at the transcript level only (RNA-seq data), breakpoint locations correspond to exon boundaries on each side of the junction, and the most likely types of rearrangement were deduced from the location and orientation of gene partners.
