# Supplementary material for: Cyclin A2/E1 activation defines a hepatocellular carcinoma subclass with a rearrangement signature of replication stress
Source: Nat Commun. 2018 Dec 7;9:5235. doi: 10.1038/s41467-018-07552-9 (PMC6286353; doi:10.1038/s41467-018-07552-9)
Supplement: Supplementary file 7 — Supplementary Data 5 [file 41467_2018_7552_MOESM7_ESM.xlsx]

## Sheet: Sup Data 5
Supplementary Data 5: Significantly de-regulated pathways in CCN-HCC
UP-REGULATED PATHWAYS
Gene set	Gene set type	Gene set size	Normalized enrichment score LICA-FR	Normalized enrichment score TCGA	FDR q-value LICA-FR	FDR q-value TCGA	Description
HALLMARK_E2F_TARGETS	Hallmark	197	6.0755	7.5188	0	0	Genes encoding cell cycle related targets of E2F transcription factors.
HALLMARK_G2M_CHECKPOINT	Hallmark	195	5.4502	6.1559	0	0	Genes involved in the G2/M checkpoint, as in progression through the cell division cycle.
REACTOME_CELL_CYCLE	REACTOME	386	5.0887	5.7322	0	0	Genes involved in Cell Cycle
REACTOME_CELL_CYCLE_MITOTIC	REACTOME	302	4.7241	5.6609	0	0	Genes involved in Cell Cycle, Mitotic
REACTOME_GENERIC_TRANSCRIPTION_PATHWAY	REACTOME	333	4.4213	5.0535	0	0	Genes involved in Generic Transcription Pathway
REACTOME_CHROMOSOME_MAINTENANCE	REACTOME	111	3.965	4.5359	0	0	Genes involved in Chromosome Maintenance
REACTOME_DNA_REPLICATION	REACTOME	185	3.9481	4.5097	0	0	Genes involved in DNA Replication
REACTOME_G2_M_CHECKPOINTS	REACTOME	41	3.517	4.0963	0	0	Genes involved in G2/M Checkpoints
REACTOME_MITOTIC_M_M_G1_PHASES	REACTOME	165	3.4981	4.0636	0	0	Genes involved in Mitotic M-M/G1 phases
REACTOME_MITOTIC_PROMETAPHASE	REACTOME	83	3.4656	3.9825	0	0	Genes involved in Mitotic Prometaphase
REACTOME_DNA_STRAND_ELONGATION	REACTOME	30	3.4275	3.9651	0	0	Genes involved in DNA strand elongation
REACTOME_DEPOSITION_OF_NEW_CENPA_CONTAINING_NUCLEOSOMES_AT_THE_CENTROMERE	REACTOME	56	3.1044	3.7764	1.2878e-05	0	Genes involved in Deposition of New CENPA-containing Nucleosomes at the Centromere
REACTOME_MEIOSIS	REACTOME	100	3.0982	3.7687	1.2809e-05	0	Genes involved in Meiosis
REACTOME_G0_AND_EARLY_G1	REACTOME	23	3.018	3.6524	1.7979e-05	0	Genes involved in G0 and Early G1
PID_ATR_PATHWAY	Canonical pathway	39	2.9928	3.5532	2.3797e-05	0	ATR signaling pathway
REACTOME_ACTIVATION_OF_THE_PRE_REPLICATIVE_COMPLEX	REACTOME	30	2.974	3.5156	2.3444e-05	0	Genes involved in Activation of the pre-replicative complex
REACTOME_UNWINDING_OF_DNA	REACTOME	11	2.9421	3.4882	4.0337e-05	0	Genes involved in Unwinding of DNA
KEGG_SYSTEMIC_LUPUS_ERYTHEMATOSUS	KEGG	124	2.935	3.4604	3.9755e-05	0	Systemic lupus erythematosus
REACTOME_ACTIVATION_OF_ATR_IN_RESPONSE_TO_REPLICATION_STRESS	REACTOME	35	2.9311	3.4085	3.9376e-05	0	Genes involved in Activation of ATR in response to replication stress
REACTOME_MEIOTIC_RECOMBINATION	REACTOME	72	2.8936	3.3583	5.338e-05	0	Genes involved in Meiotic Recombination
PID_FANCONI_PATHWAY	Canonical pathway	47	2.8911	3.353	5.3139e-05	0	Fanconi anemia pathway
PID_PLK1_PATHWAY	Canonical pathway	45	2.867	3.3285	7.1468e-05	0	PLK1 signaling events
REACTOME_G1_S_SPECIFIC_TRANSCRIPTION	REACTOME	18	2.8521	3.3108	7.5262e-05	0	Genes involved in G1/S-Specific Transcription
REACTOME_E2F_MEDIATED_REGULATION_OF_DNA_REPLICATION	REACTOME	33	2.7989	3.2926	0.00011519	0	Genes involved in E2F mediated regulation of DNA replication
REACTOME_TELOMERE_MAINTENANCE	REACTOME	68	2.7784	3.246	0.00013589	0	Genes involved in Telomere Maintenance
KEGG_CELL_CYCLE	KEGG	120	2.6965	3.2354	0.00032299	0	Cell cycle
BIOCARTA_MCM_PATHWAY	BioCarta	18	2.6002	3.1199	0.00060631	2.1224e-05	CDK Regulation of DNA Replication
HALLMARK_MITOTIC_SPINDLE	Hallmark	196	2.5385	3.0785	0.00099436	4.0758e-05	Genes important for mitotic spindle assembly.
PID_FOXM1_PATHWAY	Canonical pathway	39	2.532	3.0502	0.0010158	5.9774e-05	FOXM1 transcription factor network
REACTOME_FANCONI_ANEMIA_PATHWAY	REACTOME	21	2.4473	3.0251	0.0018333	5.8877e-05	Genes involved in Fanconi Anemia pathway
REACTOME_MITOTIC_G1_G1_S_PHASES	REACTOME	129	2.4278	3.0211	0.0020988	6.8534e-05	Genes involved in Mitotic G1-G1/S phases
PID_E2F_PATHWAY	Canonical pathway	71	2.4026	2.9845	0.0025517	9.5731e-05	E2F transcription factor network
BIOCARTA_G2_PATHWAY	BioCarta	24	2.3998	2.9334	0.0025907	9.2477e-05	Cell Cycle: G2/M Checkpoint
KEGG_DNA_REPLICATION	KEGG	36	2.3994	2.899	0.0026003	0.00011723	DNA replication
PID_AURORA_B_PATHWAY	Canonical pathway	39	2.3981	2.8886	0.002616	0.00013464	Aurora B signaling
REACTOME_MITOTIC_G2_G2_M_PHASES	REACTOME	78	2.396	2.852	0.0026349	0.00017477	Genes involved in Mitotic G2-G2/M phases
SA_G2_AND_M_PHASES	Canonical pathway	8	2.3507	2.8325	0.0035699	0.00021432	Cdc25 activates the cdc2/cyclin B complex to induce the G2/M transition.
REACTOME_MEIOTIC_SYNAPSIS	REACTOME	64	2.3082	2.6857	0.0046463	0.00060251	Genes involved in Meiotic Synapsis
REACTOME_CYCLIN_A_B1_ASSOCIATED_EVENTS_DURING_G2_M_TRANSITION	REACTOME	15	2.2912	2.6798	0.0051626	0.00063702	Genes involved in Cyclin A/B1 associated events during G2/M transition
REACTOME_LAGGING_STRAND_SYNTHESIS	REACTOME	19	2.2588	2.6222	0.0063416	0.00097661	Genes involved in Lagging Strand Synthesis
SA_REG_CASCADE_OF_CYCLIN_EXPR	Canonical pathway	11	2.2242	2.51	0.0077682	0.0019643	Expression of cyclins regulates progression through the cell cycle by activating cyclin-dependent kinases.
REACTOME_EXTENSION_OF_TELOMERES	REACTOME	27	2.2002	2.4553	0.0089946	0.002975	Genes involved in Extension of Telomeres
REACTOME_S_PHASE	REACTOME	105	2.1638	2.424	0.011202	0.003654	Genes involved in S Phase
REACTOME_SYNTHESIS_OF_DNA	REACTOME	90	2.163	2.4108	0.011251	0.0039285	Genes involved in Synthesis of DNA
BIOCARTA_CELLCYCLE_PATHWAY	BioCarta	22	2.105	2.3928	0.015678	0.0043915	Cyclins and Cell Cycle Regulation
REACTOME_OLFACTORY_SIGNALING_PATHWAY	REACTOME	54	2.0453	2.3774	0.021773	0.0050119	Genes involved in Olfactory Signaling Pathway
BIOCARTA_ATRBRCA_PATHWAY	BioCarta	21	2.0238	2.3665	0.024483	0.0053759	Role of BRCA1, BRCA2 and ATR in Cancer Susceptibility
REACTOME_KINESINS	REACTOME	23	2.0211	2.3083	0.024765	0.0075011	Genes involved in Kinesins
SA_G1_AND_S_PHASES	Canonical pathway	13	1.9834	2.3069	0.030465	0.0075558	Cdk2, 4, and 6 bind cyclin D in G1, while cdk2/cyclin E promotes the G1/S transition.
REACTOME_CDC6_ASSOCIATION_WITH_THE_ORC_ORIGIN_COMPLEX	REACTOME	11	1.9705	2.1614	0.032586	0.018177	Genes involved in CDC6 association with the ORC:origin complex
REACTOME_POL_SWITCHING	REACTOME	13	1.9699	2.1325	0.03263	0.021213	Genes involved in Polymerase switching
NABA_COLLAGENS	Canonical pathway	44	1.9543	2.1079	0.035196	0.024326	Genes encoding collagen proteins
REACTOME_PROCESSIVE_SYNTHESIS_ON_THE_LAGGING_STRAND	REACTOME	15	1.9489	2.0283	0.035951	0.036694	Genes involved in Processive synthesis on the lagging strand
DOWN-REGULATED PATHWAYS
Gene set	Gene set type	Gene set size	Normalized enrichment score LICA-FR	Normalized enrichment score TCGA	FDR q-value LICA-FR	FDR q-value TCGA	Description
HALLMARK_OXIDATIVE_PHOSPHORYLATION	Hallmark	192	-8.5766	-3.715	0	0	Genes encoding proteins involved in oxidative phosphorylation.
HALLMARK_MYC_TARGETS_V1	Hallmark	191	-6.9431	-3.6501	0	0	A subgroup of genes regulated by MYC - version 1 (v1).
REACTOME_METABOLISM_OF_PROTEINS	REACTOME	414	-6.5794	-3.6293	0	0	Genes involved in Metabolism of proteins
REACTOME_TCA_CYCLE_AND_RESPIRATORY_ELECTRON_TRANSPORT	REACTOME	108	-6.5467	-3.5416	0	0	Genes involved in The citric acid (TCA) cycle and respiratory electron transport
REACTOME_TRANSLATION	REACTOME	141	-6.4403	-3.5255	0	0	Genes involved in Translation
REACTOME_3_UTR_MEDIATED_TRANSLATIONAL_REGULATION	REACTOME	104	-6.4298	-3.5173	0	0	Genes involved in 3' -UTR-mediated translational regulation
KEGG_OXIDATIVE_PHOSPHORYLATION	KEGG	109	-6.3007	-3.4372	0	0	Oxidative phosphorylation
REACTOME_RESPIRATORY_ELECTRON_TRANSPORT_ATP_SYNTHESIS_BY_CHEMIOSMOTIC_COUPLING_AND_HEAT_PRODUCTION_BY_UNCOUPLING_PROTEINS_	REACTOME	74	-6.1286	-3.3745	0	0	Genes involved in Respiratory electron transport, ATP synthesis by chemiosmotic coupling, and heat production by uncoupling proteins.
REACTOME_INFLUENZA_VIRAL_RNA_TRANSCRIPTION_AND_REPLICATION	REACTOME	98	-6.0795	-3.3411	0	0	Genes involved in Influenza Viral RNA Transcription and Replication
REACTOME_METABOLISM_OF_RNA	REACTOME	247	-5.9311	-3.2594	0	0	Genes involved in Metabolism of RNA
REACTOME_PEPTIDE_CHAIN_ELONGATION	REACTOME	83	-5.7991	-3.1913	0	0	Genes involved in Peptide chain elongation
REACTOME_INFLUENZA_LIFE_CYCLE	REACTOME	131	-5.7795	-3.0016	0	0.00018015	Genes involved in Influenza Life Cycle
REACTOME_NONSENSE_MEDIATED_DECAY_ENHANCED_BY_THE_EXON_JUNCTION_COMPLEX	REACTOME	104	-5.7731	-2.9741	0	0.00026093	Genes involved in Nonsense Mediated Decay Enhanced by the Exon Junction Complex
KEGG_RIBOSOME	KEGG	81	-5.7619	-2.6431	0	0.0028391	Ribosome
REACTOME_SRP_DEPENDENT_COTRANSLATIONAL_PROTEIN_TARGETING_TO_MEMBRANE	REACTOME	105	-5.6704	-2.5242	0	0.0056459	Genes involved in SRP-dependent cotranslational protein targeting to membrane
REACTOME_METABOLISM_OF_MRNA	REACTOME	205	-5.5643	-2.4233	0	0.0093172	Genes involved in Metabolism of mRNA
HALLMARK_MYC_TARGETS_V2	Hallmark	56	-4.589	-2.4207	0	0.0094132	A subgroup of genes regulated by MYC - version 2 (v2).
REACTOME_ACTIVATION_OF_THE_MRNA_UPON_BINDING_OF_THE_CAP_BINDING_COMPLEX_AND_EIFS_AND_SUBSEQUENT_BINDING_TO_43S	REACTOME	56	-4.4127	-2.3906	0	0.011144	Genes involved in Activation of the mRNA upon binding of the cap-binding complex and eIFs, and subsequent binding to 43S
REACTOME_FORMATION_OF_THE_TERNARY_COMPLEX_AND_SUBSEQUENTLY_THE_43S_COMPLEX	REACTOME	48	-4.1903	-2.3599	0	0.013414	Genes involved in Formation of the ternary complex, and subsequently, the 43S complex
REACTOME_CYTOSOLIC_TRNA_AMINOACYLATION	REACTOME	23	-3.8832	-2.349	0	0.014192	Genes involved in Cytosolic tRNA aminoacylation
REACTOME_TRNA_AMINOACYLATION	REACTOME	41	-3.7096	-2.3453	0	0.014476	Genes involved in tRNA Aminoacylation
REACTOME_MITOCHONDRIAL_PROTEIN_IMPORT	REACTOME	49	-3.5366	-2.3204	0	0.016459	Genes involved in Mitochondrial Protein Import
HALLMARK_REACTIVE_OXIGEN_SPECIES_PATHWAY	Hallmark	46	-3.4888	-2.3168	0	0.016849	Genes up-regulated by reactive oxigen species (ROS).
KEGG_AMINOACYL_TRNA_BIOSYNTHESIS	KEGG	41	-3.3865	-2.2181	0	0.025562	Aminoacyl-tRNA biosynthesis
KEGG_LYSOSOME	KEGG	119	-3.0686	-2.218	3.556e-06	0.025538	Lysosome
REACTOME_TRANS_GOLGI_NETWORK_VESICLE_BUDDING	REACTOME	56	-3.0595	-2.1774	1.0553e-05	0.031602	Genes involved in trans-Golgi Network Vesicle Budding
KEGG_VIBRIO_CHOLERAE_INFECTION	KEGG	51	-2.5394	-2.1678	0.00049064	0.032626	Vibrio cholerae infection
KEGG_EPITHELIAL_CELL_SIGNALING_IN_HELICOBACTER_PYLORI_INFECTION	KEGG	67	-2.4174	-2.1254	0.0011	0.039087	Epithelial cell signaling in Helicobacter pylori infection
REACTOME_RETROGRADE_NEUROTROPHIN_SIGNALLING	REACTOME	12	-2.263	-2.1124	0.0028905	0.041073	Genes involved in Retrograde neurotrophin signalling
REACTOME_INSULIN_RECEPTOR_RECYCLING	REACTOME	21	-1.9752	-2.1042	0.014178	0.042399	Genes involved in Insulin receptor recycling
REACTOME_NFKB_ACTIVATION_THROUGH_FADD_RIP1_PATHWAY_MEDIATED_BY_CASPASE_8_AND10	REACTOME	11	-1.7305	-2.1028	0.044336	0.042454	Genes involved in NF-kB activation through FADD/RIP-1 pathway mediated by caspase-8 and -10
