# Supplementary material for: Cyclin A2/E1 activation defines a hepatocellular carcinoma subclass with a rearrangement signature of replication stress
Source: Nat Commun. 2018 Dec 7;9:5235. doi: 10.1038/s41467-018-07552-9 (PMC6286353; doi:10.1038/s41467-018-07552-9)
Supplement: Supplementary file 8 — Supplementary Data 6 [file 41467_2018_7552_MOESM8_ESM.xlsx]

## Sheet: Sup Data 6
Supplementary Data 6: Significantly enriched and depleted driver genes in CCN-HCC
LICA-FR SERIES
Gene	% alteration in CCN-HCC	% alteration in other HCC	Fisher's exact test p-value	q-value
PTEN	0.5	0.0785714	4.4714e-06	0.000110156
RB1	0.7	0.178571	8.8125e-06	0.000110156
TERT promoter	0.210526	0.688525	0.000159759	0.00133132
CTNNB1	0	0.407143	0.00132082	0.00825515
TP53	0.5	0.378571	0.00494165	0.0247082
TCGA SERIES
Gene	% alteration in CCN-HCC	% alteration in other HCC	Fisher's exact test p-value	q-value
PTEN	0.5	0.0849673	8.44357e-08	1.77315e-06
CDKN1A	0.392857	0.0555556	5.77772e-07	4.0444e-06
RB1	0.571429	0.169935	5.4301e-07	4.0444e-06
FGA	0.357143	0.124183	1.26573e-05	6.6451e-05
CTNNB1	0	0.316993	0.000549157	0.00230646
TERT promoter*	0.464286	0.715686	0.00942603	0.0345621
*TERT promoter screening available for 186 tumors.
