# Supplementary material for: Cyclin A2/E1 activation defines a hepatocellular carcinoma subclass with a rearrangement signature of replication stress
Source: Nat Commun. 2018 Dec 7;9:5235. doi: 10.1038/s41467-018-07552-9 (PMC6286353; doi:10.1038/s41467-018-07552-9)
Supplement: Supplementary file 9 — Supplementary Data 7 [file 41467_2018_7552_MOESM9_ESM.xlsx]

## Sheet: Sup Data 7
Supplementary Data 7: Contribution of rearrangement signatures to the genomes of 350 tumors from the LICA-FR, TCGA and ICGC series
Sample	Series	CCNA2/E1 alteration	CCNA2/E1 alteration type	# of events attributed to signature RS1	# of events attributed to signature RS2	# of events attributed to signature RS3	# of events attributed to signature RS4	# of events attributed to signature RS5	# of events attributed to signature RS6
CHC2449T	LICA-FR	CCNA2	fusion	572	0	0	0	0	0
CHC1594T	LICA-FR	CCNE1	SV	524	41	39	163	0	0
TCGA-BC-A217	TCGA	CCNA2	del_ex12	459	0	113	0	0	0
CHC961T	LICA-FR	CCNA2	fusion	455	0	42	62	0	0
RK107	ICGC-JP	CCNA2	HBV	424	42	48	60	43	0
CHC129T	LICA-FR	CCNA2	AAV2	414	0	0	0	32	0
TCGA-PD-A5DF	TCGA	CCNA2	fusion	408	44	72	0	0	0
CHC3798T	LICA-FR	CCNA2	HBV	363	24	0	0	29	0
CHC313T	LICA-FR	CCNA2	AAV2	316	29	0	50	0	0
CHC2112T	LICA-FR	CCNA2	AAV2	293	81	54	119	0	0
CHC2697T	LICA-FR	CCNA2	fusion	276	0	0	0	36	0
RK285	ICGC-JP	CCNA2	fusion	275	23	0	0	54	0
CHC2207T	LICA-FR	CCNE1	SV	262	32	0	91	34	0
TCGA-BW-A5NO	TCGA	CCNE1	SV	215	69	0	122	0	0
HX32	ICGC-JP	CCNE1	AAV2	208	29	0	0	0	0
CHC2141T	LICA-FR	CCNE1	AAV2	199	57	0	92	0	0
TCGA-FV-A495	TCGA	CCNA2	SV	190	39	76	88	0	0
CHC2048T	LICA-FR	CCNE1	SV	188	31	0	0	0	0
TCGA-BC-A216	TCGA	CCNA2	fusion	171	96	38	80	60	0
CHC1994T	LICA-FR	CCNE1	HBV	123	39	15	18	13	0
CHC2208T	LICA-FR	CCNE1	AAV2	110	27	0	0	35	0
RK126	ICGC-JP	WT	NA	95	0	0	0	68	0
TCGA-DD-A4NA	TCGA	WT	NA	89	57	0	0	18	0
CHC2115T	LICA-FR	WT	NA	65	18	0	0	123	0
RK111	ICGC-JP	WT	NA	60	96	0	20	0	0
TCGA-DD-A1EB	TCGA	WT	NA	56	175	0	0	0	0
TCGA-ED-A459	TCGA	WT	NA	56	0	211	0	42	0
RK172	ICGC-JP	WT	NA	55	0	103	10	0	0
CHC218T	LICA-FR	WT	NA	46	29	0	0	488	0
CHC322T	LICA-FR	WT	NA	43	13	0	53	30	0
CHC912T	LICA-FR	WT	NA	39	0	0	122	281	0
RK023	ICGC-JP	WT	NA	34	18	0	0	105	0
RK079	ICGC-JP	WT	NA	30	0	29	15	0	6
CHC909T	LICA-FR	WT	NA	29	0	0	0	38	0
TCGA-G3-A25T	TCGA	WT	NA	28	0	0	0	69	14
CHC2200T	LICA-FR	WT	NA	27	145	34	21	23	0
CHC304T	LICA-FR	WT	NA	26	9	0	30	82	0
TCGA-FV-A496	TCGA	WT	NA	26	254	0	20	0	0
RK211	ICGC-JP	WT	NA	26	118	31	36	16	0
RK326	ICGC-JP	WT	NA	26	0	12	0	10	0
RK083	ICGC-JP	WT	NA	24	0	0	0	82	0
RK187	ICGC-JP	WT	NA	24	8	0	19	18	0
RK263	ICGC-JP	WT	NA	24	0	0	0	4	0
RK070	ICGC-JP	WT	NA	23	217	0	42	0	0
CHC314T	LICA-FR	WT	NA	22	20	0	104	11	0
TCGA-DD-A1EJ	TCGA	WT	NA	22	13	11	69	8	8
CHC2443T	LICA-FR	WT	NA	20	12	20	53	22	0
RK019	ICGC-JP	WT	NA	20	48	105	150	0	0
RK162	ICGC-JP	WT	NA	20	5	0	4	4	0
RK191	ICGC-JP	WT	NA	19	0	39	0	6	0
RK027	ICGC-JP	WT	NA	18	18	0	35	58	0
RK207	ICGC-JP	WT	NA	18	19	32	0	52	0
CHC1754T	LICA-FR	WT	NA	17	0	89	50	30	11
TCGA-G3-A25S	TCGA	WT	NA	17	0	128	65	20	15
RK229	ICGC-JP	WT	NA	17	2	0	4	4	0
TCGA-DD-A3A7	TCGA	WT	NA	16	35	43	47	29	0
TCGA-DD-A4NE	TCGA	WT	NA	16	0	28	93	17	0
HX27	ICGC-JP	WT	NA	16	0	0	0	11	0
RK115	ICGC-JP	WT	NA	16	0	0	2	10	6
CHC320T	LICA-FR	WT	NA	15	14	16	5	42	0
TCGA-BW-A5NP	TCGA	WT	NA	15	13	0	66	16	0
RK026	ICGC-JP	WT	NA	15	0	0	0	15	4
RK030	ICGC-JP	WT	NA	15	26	7	17	31	38
RK062	ICGC-JP	WT	NA	15	2	0	12	2	0
RK157	ICGC-JP	WT	NA	15	5	0	5	21	6
RK256	ICGC-JP	CCNE1	HBV	15	19	18	33	6	0
RK280	ICGC-JP	WT	NA	15	77	0	10	10	0
TCGA-FV-A23B	TCGA	WT	NA	14	0	37	31	0	0
RK001	ICGC-JP	WT	NA	14	5	0	9	18	3
RK046_2	ICGC-JP	WT	NA	14	0	6	8	44	0
RK128	ICGC-JP	WT	NA	14	0	0	89	0	0
CHC2103T	LICA-FR	WT	NA	13	0	0	15	20	0
RK228	ICGC-JP	WT	NA	13	20	0	9	22	5
RK261_2	ICGC-JP	WT	NA	13	11	15	26	54	47
CHC1704T	LICA-FR	WT	NA	12	0	0	30	101	0
TCGA-CC-5261	TCGA	WT	NA	12	0	0	42	19	0
TCGA-DD-A1EI	TCGA	WT	NA	12	0	156	43	0	11
TCGA-CC-A1HT	TCGA	WT	NA	12	11	0	22	44	0
RK257	ICGC-JP	WT	NA	12	4	0	8	3	0
CHC1598T	LICA-FR	WT	NA	11	7	18	33	10	0
HX28	ICGC-JP	WT	NA	11	0	30	119	0	0
RK075	ICGC-JP	WT	NA	11	11	0	39	61	0
RK224	ICGC-JP	WT	NA	11	0	52	75	0	0
RK266	ICGC-JP	WT	NA	11	40	0	0	39	0
CHC433T	LICA-FR	WT	NA	10	0	0	11	54	6
TCGA-CC-5260	TCGA	WT	NA	10	15	17	73	11	0
RK005	ICGC-JP	WT	NA	10	0	0	62	0	6
RK087	ICGC-JP	WT	NA	10	0	9	15	15	12
RK135	ICGC-JP	WT	NA	10	0	100	31	12	39
RK277	ICGC-JP	WT	NA	10	4	0	4	24	3
RK287	ICGC-JP	WT	NA	10	61	0	34	26	0
CHC2113T	LICA-FR	WT	NA	9	0	0	9	18	0
TCGA-FV-A3R2	TCGA	WT	NA	9	4	0	18	2	0
HX11	ICGC-JP	WT	NA	9	0	7	7	16	3
HX21	ICGC-JP	WT	NA	9	0	59	14	41	11
HX34	ICGC-JP	WT	NA	9	0	0	0	17	2
RK034	ICGC-JP	WT	NA	9	0	4	18	18	0
RK092	ICGC-JP	WT	NA	9	8	12	26	28	6
RK120	ICGC-JP	WT	NA	9	0	0	19	19	5
CHC309T	LICA-FR	WT	NA	8	5	0	13	12	0
TCGA-CC-5262	TCGA	WT	NA	8	0	8	5	17	0
TCGA-DD-A1EG	TCGA	WT	NA	8	7	31	71	0	7
TCGA-DD-A4NG	TCGA	WT	NA	8	0	18	27	12	0
RK028	ICGC-JP	WT	NA	8	1	0	0	7	2
RK059	ICGC-JP	WT	NA	8	7	0	6	11	0
RK074	ICGC-JP	WT	NA	8	13	6	25	15	0
RK082	ICGC-JP	WT	NA	8	4	0	6	13	4
RK089	ICGC-JP	WT	NA	8	0	0	27	5	17
RK104	ICGC-JP	WT	NA	8	24	0	51	0	5
RK170	ICGC-JP	WT	NA	8	24	9	16	31	0
RK201	ICGC-JP	WT	NA	8	8	0	22	23	4
RK265	ICGC-JP	WT	NA	8	0	0	0	17	0
CHC892T	LICA-FR	WT	NA	7	0	0	0	12	5
TCGA-DD-A1EL	TCGA	WT	NA	7	0	0	20	11	4
TCGA-FV-A3R3	TCGA	WT	NA	7	7	0	0	12	0
HX17	ICGC-JP	WT	NA	7	0	0	6	31	0
HX30	ICGC-JP	WT	NA	7	0	0	11	14	0
RK021	ICGC-JP	WT	NA	7	0	0	78	0	5
RK025	ICGC-JP	WT	NA	7	5	22	24	12	0
RK044	ICGC-JP	WT	NA	7	2	0	14	5	2
RK058	ICGC-JP	WT	NA	7	4	0	0	10	11
RK205	ICGC-JP	WT	NA	7	0	0	4	10	5
RK233_2	ICGC-JP	WT	NA	7	7	0	6	7	0
RK261_1	ICGC-JP	WT	NA	7	10	0	27	22	0
RK262	ICGC-JP	WT	NA	7	0	6	22	36	5
CHC2448T	LICA-FR	WT	NA	6	0	0	0	19	0
HX10	ICGC-JP	WT	NA	6	0	26	10	9	0
HX25	ICGC-JP	WT	NA	6	0	64	40	0	0
HX37	ICGC-JP	WT	NA	6	0	0	45	27	0
RK042	ICGC-JP	WT	NA	6	0	0	31	55	0
RK147	ICGC-JP	WT	NA	6	21	0	19	6	0
RK215	ICGC-JP	WT	NA	6	13	0	0	3	0
TCGA-FV-A2QQ	TCGA	WT	NA	5	10	38	22	8	0
TCGA-DD-A4ND	TCGA	WT	NA	5	3	35	0	6	0
TCGA-ED-A4XI	TCGA	WT	NA	5	0	0	0	70	0
TCGA-G3-A5SL	TCGA	WT	NA	5	5	3	9	11	3
HX16	ICGC-JP	WT	NA	5	4	0	19	4	5
RK007	ICGC-JP	WT	NA	5	0	0	7	18	2
RK050	ICGC-JP	WT	NA	5	13	0	22	8	0
RK068	ICGC-JP	WT	NA	5	0	3	28	0	5
RK088	ICGC-JP	WT	NA	5	8	18	10	19	15
RK140	ICGC-JP	WT	NA	5	0	0	10	17	4
RK141	ICGC-JP	WT	NA	5	0	0	20	0	5
RK185	ICGC-JP	WT	NA	5	0	0	21	7	0
RK199	ICGC-JP	WT	NA	5	0	0	10	0	8
RK210	ICGC-JP	WT	NA	5	0	0	2	30	0
RK217	ICGC-JP	WT	NA	5	0	0	35	4	0
RK223	ICGC-JP	WT	NA	5	0	0	3	30	0
RK234	ICGC-JP	WT	NA	5	9	0	15	17	5
RK237	ICGC-JP	WT	NA	5	19	21	22	0	0
RK264	ICGC-JP	WT	NA	5	0	0	0	53	8
CHC1717T	LICA-FR	WT	NA	4	0	0	10	6	0
CHC1731T	LICA-FR	WT	NA	4	0	0	17	21	3
CHC2132T	LICA-FR	WT	NA	4	0	19	20	26	0
CHC429T	LICA-FR	WT	NA	4	7	0	24	14	0
HX4	ICGC-JP	WT	NA	4	3	6	20	9	4
HX26	ICGC-JP	WT	NA	4	5	0	13	6	0
RK006_1	ICGC-JP	WT	NA	4	16	0	9	17	0
RK018	ICGC-JP	WT	NA	4	0	0	7	10	5
RK024	ICGC-JP	WT	NA	4	0	0	14	7	0
RK037	ICGC-JP	WT	NA	4	1	0	0	10	0
RK046_1	ICGC-JP	WT	NA	4	1	0	5	14	2
RK052	ICGC-JP	WT	NA	4	0	12	0	18	0
RK118	ICGC-JP	WT	NA	4	3	0	0	15	21
RK144	ICGC-JP	WT	NA	4	5	0	1	2	0
RK150	ICGC-JP	WT	NA	4	11	0	6	3	33
RK152	ICGC-JP	WT	NA	4	17	12	6	8	6
RK156	ICGC-JP	WT	NA	4	10	0	13	5	6
RK159	ICGC-JP	WT	NA	4	3	0	12	5	0
RK181	ICGC-JP	WT	NA	4	9	0	9	22	3
RK197	ICGC-JP	WT	NA	4	8	10	30	4	0
RK216	ICGC-JP	WT	NA	4	0	12	22	0	0
RK230	ICGC-JP	WT	NA	4	15	0	0	7	4
RK232	ICGC-JP	WT	NA	4	11	3	20	12	5
RK260	ICGC-JP	WT	NA	4	18	0	9	8	0
RK270	ICGC-JP	WT	NA	4	0	0	2	19	0
RK278	ICGC-JP	WT	NA	4	0	0	17	0	5
RK304	ICGC-JP	WT	NA	4	0	0	0	30	3
RK306	ICGC-JP	WT	NA	4	4	12	6	16	0
TCGA-G3-A3CK	TCGA	WT	NA	3	3	0	1	11	0
TCGA-FV-A4ZQ	TCGA	WT	NA	3	0	10	38	0	4
HX33	ICGC-JP	WT	NA	3	0	0	5	34	0
RK002	ICGC-JP	WT	NA	3	0	0	6	4	3
RK014	ICGC-JP	WT	NA	3	5	0	24	19	6
RK077	ICGC-JP	WT	NA	3	6	0	0	23	0
RK080	ICGC-JP	WT	NA	3	0	0	18	6	0
RK105	ICGC-JP	WT	NA	3	0	0	14	15	0
RK131	ICGC-JP	WT	NA	3	0	0	2	3	0
RK143	ICGC-JP	WT	NA	3	4	0	14	4	0
RK186	ICGC-JP	WT	NA	3	0	3	12	18	0
RK193	ICGC-JP	WT	NA	3	0	4	8	20	17
RK202	ICGC-JP	WT	NA	3	0	0	26	0	0
RK214	ICGC-JP	WT	NA	3	3	17	0	16	4
RK220	ICGC-JP	WT	NA	3	5	0	0	16	0
RK281	ICGC-JP	WT	NA	3	0	0	3	18	2
CHC2538T	LICA-FR	WT	NA	2	0	0	19	15	0
CHC2691T	LICA-FR	WT	NA	2	9	0	0	18	0
TCGA-EP-A26S	TCGA	WT	NA	2	4	0	3	9	4
TCGA-ES-A2HS	TCGA	WT	NA	2	2	5	11	4	1
TCGA-ES-A2HT	TCGA	WT	NA	2	0	0	3	4	0
TCGA-EP-A3RK	TCGA	WT	NA	2	11	0	10	5	2
TCGA-MR-A520	TCGA	WT	NA	2	0	3	16	0	0
TCGA-BW-A5NQ	TCGA	WT	NA	2	3	0	3	4	0
HX36	ICGC-JP	WT	NA	2	0	0	8	12	0
RK004	ICGC-JP	WT	NA	2	1	0	8	11	0
RK015	ICGC-JP	WT	NA	2	4	0	3	25	3
RK022	ICGC-JP	WT	NA	2	0	0	5	24	4
RK033	ICGC-JP	WT	NA	2	4	0	23	9	0
RK054	ICGC-JP	WT	NA	2	0	0	6	14	9
RK081	ICGC-JP	WT	NA	2	4	0	10	7	2
RK103	ICGC-JP	WT	NA	2	3	0	1	12	0
RK125	ICGC-JP	WT	NA	2	2	0	3	10	1
RK145	ICGC-JP	WT	NA	2	2	0	5	15	4
RK164	ICGC-JP	WT	NA	2	3	0	3	3	1
RK219	ICGC-JP	WT	NA	2	5	0	2	10	0
RK235	ICGC-JP	WT	NA	2	0	0	4	34	0
TCGA-G3-A25V	TCGA	WT	NA	1	2	0	7	3	0
TCGA-HP-A5MZ	TCGA	WT	NA	1	0	0	0	11	0
HX20	ICGC-JP	WT	NA	1	0	0	8	2	0
RK043	ICGC-JP	WT	NA	1	0	1	0	8	1
RK051	ICGC-JP	WT	NA	1	0	0	0	9	5
RK206	ICGC-JP	WT	NA	1	0	0	7	0	4
RK213	ICGC-JP	WT	NA	1	0	0	5	1	0
RK241	ICGC-JP	WT	NA	1	0	0	1	7	0
RK268	ICGC-JP	WT	NA	1	2	0	3	13	0
CHC018T	LICA-FR	WT	NA	0	0	0	107	30	0
CHC1602T	LICA-FR	WT	NA	0	0	32	89	78	0
CHC1715T	LICA-FR	WT	NA	0	0	4	2	19	2
CHC197T	LICA-FR	WT	NA	0	0	0	11	18	0
CHC2111T	LICA-FR	WT	NA	0	0	0	6	2	0
CHC2539T	LICA-FR	WT	NA	0	0	0	34	16	0
CHC2707T	LICA-FR	WT	NA	0	111	28	37	0	0
TCGA-DD-A1ED	TCGA	WT	NA	0	0	2	10	9	0
TCGA-DD-A1EH	TCGA	WT	NA	0	0	0	19	15	0
TCGA-G3-A25Y	TCGA	WT	NA	0	0	0	21	73	0
TCGA-EP-A2KA	TCGA	WT	NA	0	518	105	67	0	0
TCGA-EP-A2KB	TCGA	WT	NA	0	0	0	0	21	0
TCGA-DD-A3A8	TCGA	WT	NA	0	0	88	14	0	0
TCGA-DD-A3A9	TCGA	WT	NA	0	9	54	36	29	9
TCGA-FV-A3I1	TCGA	WT	NA	0	0	10	66	11	10
HX12	ICGC-JP	WT	NA	0	0	28	24	14	0
HX13	ICGC-JP	WT	NA	0	0	61	9	0	0
HX14	ICGC-JP	WT	NA	0	0	10	34	19	7
HX15	ICGC-JP	WT	NA	0	13	0	6	43	0
HX22	ICGC-JP	WT	NA	0	13	0	25	0	0
HX23	ICGC-JP	WT	NA	0	0	0	41	7	0
HX24	ICGC-JP	WT	NA	0	1	0	7	7	0
HX29	ICGC-JP	WT	NA	0	0	0	0	7	0
HX31	ICGC-JP	WT	NA	0	6	6	25	14	5
HX35	ICGC-JP	WT	NA	0	9	65	38	12	11
RK003	ICGC-JP	WT	NA	0	0	5	32	11	4
RK006_2	ICGC-JP	WT	NA	0	8	4	16	16	7
RK010	ICGC-JP	WT	NA	0	3	0	0	11	11
RK012	ICGC-JP	WT	NA	0	3	0	23	0	10
RK020	ICGC-JP	WT	NA	0	4	0	11	6	0
RK029	ICGC-JP	WT	NA	0	6	0	2	5	0
RK031	ICGC-JP	WT	NA	0	4	0	18	10	0
RK032	ICGC-JP	WT	NA	0	6	0	4	4	25
RK035	ICGC-JP	WT	NA	0	0	0	5	53	0
RK036	ICGC-JP	WT	NA	0	2	2	4	8	6
RK038	ICGC-JP	WT	NA	0	14	26	38	10	11
RK041	ICGC-JP	WT	NA	0	7	0	0	10	32
RK047	ICGC-JP	WT	NA	0	12	0	3	8	3
RK049	ICGC-JP	WT	NA	0	0	0	1	8	0
RK053	ICGC-JP	WT	NA	0	0	0	11	49	21
RK055	ICGC-JP	WT	NA	0	0	0	0	1	17
RK056	ICGC-JP	WT	NA	0	0	257	0	0	94
RK057	ICGC-JP	WT	NA	0	0	0	3	13	24
RK060	ICGC-JP	WT	NA	0	0	0	23	9	2
RK061	ICGC-JP	WT	NA	0	0	13	52	25	138
RK063	ICGC-JP	WT	NA	0	4	0	9	9	0
RK064	ICGC-JP	WT	NA	0	3	0	0	5	0
RK065	ICGC-JP	WT	NA	0	0	0	30	8	0
RK066	ICGC-JP	WT	NA	0	0	0	9	6	6
RK071	ICGC-JP	WT	NA	0	0	28	59	0	201
RK072	ICGC-JP	WT	NA	0	0	263	19	0	0
RK076	ICGC-JP	WT	NA	0	2	16	4	7	3
RK085	ICGC-JP	WT	NA	0	0	136	39	33	0
RK086	ICGC-JP	WT	NA	0	1	0	4	6	1
RK090	ICGC-JP	WT	NA	0	0	0	27	13	147
RK091	ICGC-JP	WT	NA	0	0	246	181	0	0
RK095	ICGC-JP	WT	NA	0	4	22	11	6	3
RK096	ICGC-JP	WT	NA	0	0	0	0	0	96
RK098	ICGC-JP	WT	NA	0	0	38	91	0	16
RK099	ICGC-JP	WT	NA	0	3	0	28	13	11
RK100	ICGC-JP	WT	NA	0	6	39	38	21	0
RK101	ICGC-JP	WT	NA	0	0	131	29	58	0
RK102	ICGC-JP	WT	NA	0	10	30	5	10	0
RK106	ICGC-JP	WT	NA	0	5	0	23	31	0
RK110	ICGC-JP	WT	NA	0	0	0	1	4	0
RK113	ICGC-JP	WT	NA	0	2	1	12	7	4
RK117	ICGC-JP	WT	NA	0	0	20	0	0	110
RK119	ICGC-JP	WT	NA	0	0	73	21	16	0
RK121	ICGC-JP	WT	NA	0	0	4	12	11	8
RK122	ICGC-JP	WT	NA	0	0	0	20	0	235
RK123	ICGC-JP	WT	NA	0	3	0	10	3	4
RK124	ICGC-JP	WT	NA	0	0	0	32	0	43
RK130	ICGC-JP	WT	NA	0	0	22	23	7	16
RK133	ICGC-JP	WT	NA	0	0	0	12	23	27
RK134	ICGC-JP	WT	NA	0	0	0	6	10	54
RK136	ICGC-JP	WT	NA	0	0	0	16	5	0
RK139	ICGC-JP	WT	NA	0	0	0	8	11	0
RK148	ICGC-JP	WT	NA	0	0	0	0	195	0
RK149	ICGC-JP	WT	NA	0	0	0	6	9	13
RK151	ICGC-JP	WT	NA	0	9	7	5	30	9
RK153	ICGC-JP	WT	NA	0	0	0	0	0	188
RK154	ICGC-JP	WT	NA	0	0	0	0	0	181
RK155	ICGC-JP	WT	NA	0	3	0	15	10	0
RK163	ICGC-JP	WT	NA	0	0	11	13	9	5
RK167	ICGC-JP	WT	NA	0	0	0	25	12	43
RK169	ICGC-JP	WT	NA	0	6	35	7	27	0
RK171	ICGC-JP	WT	NA	0	0	1	4	7	0
RK175	ICGC-JP	WT	NA	0	0	0	0	16	87
RK176	ICGC-JP	WT	NA	0	8	41	39	6	0
RK177	ICGC-JP	WT	NA	0	12	20	50	46	12
RK178	ICGC-JP	WT	NA	0	12	0	17	29	5
RK180_1	ICGC-JP	WT	NA	0	10	40	0	11	26
RK180_2	ICGC-JP	WT	NA	0	0	0	2	25	2
RK183	ICGC-JP	WT	NA	0	0	5	14	11	12
RK188	ICGC-JP	WT	NA	0	0	0	1	5	0
RK189	ICGC-JP	WT	NA	0	0	11	14	8	9
RK190	ICGC-JP	WT	NA	0	2	0	3	19	0
RK195	ICGC-JP	WT	NA	0	6	36	63	8	7
RK196	ICGC-JP	WT	NA	0	0	18	4	10	0
RK198	ICGC-JP	WT	NA	0	0	13	38	0	0
RK200	ICGC-JP	WT	NA	0	0	20	12	47	0
RK209	ICGC-JP	WT	NA	0	0	4	0	7	4
RK221	ICGC-JP	WT	NA	0	0	1	6	7	0
RK222	ICGC-JP	WT	NA	0	3	2	6	8	1
RK225	ICGC-JP	WT	NA	0	0	0	9	30	2
RK227	ICGC-JP	WT	NA	0	6	0	5	10	0
RK233_1	ICGC-JP	WT	NA	0	3	3	9	20	5
RK236	ICGC-JP	WT	NA	0	20	60	37	31	0
RK243	ICGC-JP	WT	NA	0	3	0	14	14	0
RK244	ICGC-JP	WT	NA	0	0	0	2	22	0
RK245	ICGC-JP	WT	NA	0	6	0	0	37	6
RK254	ICGC-JP	WT	NA	0	0	88	52	28	0
RK258	ICGC-JP	WT	NA	0	0	11	27	23	0
RK259	ICGC-JP	WT	NA	0	8	24	3	10	0
RK275	ICGC-JP	WT	NA	0	0	29	40	0	0
RK282	ICGC-JP	WT	NA	0	0	0	11	23	5
RK283	ICGC-JP	WT	NA	0	4	0	2	1	4
RK284	ICGC-JP	WT	NA	0	2	0	17	5	2
RK288	ICGC-JP	WT	NA	0	36	0	23	16	0
RK289	ICGC-JP	WT	NA	0	0	21	42	31	0
RK290	ICGC-JP	WT	NA	0	0	5	3	14	12
RK297	ICGC-JP	WT	NA	0	2	12	10	10	0
RK305	ICGC-JP	WT	NA	0	3	0	6	16	3
RK337	ICGC-JP	WT	NA	0	3	0	0	34	0
RK338	ICGC-JP	WT	NA	0	1	2	2	12	0
