# Supplementary material for: Cyclin A2/E1 activation defines a hepatocellular carcinoma subclass with a rearrangement signature of replication stress
Source: Nat Commun. 2018 Dec 7;9:5235. doi: 10.1038/s41467-018-07552-9 (PMC6286353; doi:10.1038/s41467-018-07552-9)
Supplement: Supplementary file 10 — Supplementary Data 8 [file 41467_2018_7552_MOESM10_ESM.xlsx]

## Sheet: Sup Data 8
Supplementary Data 8: Rearrangements affecting TERT promoter region in 350 HCC genomes
Sample	Cyclin.Status	Type	Most likely causal rearrangement signature	Breakpoint 1 (TERT 5' flanking region)	Distance between breakpoint 1 and TERT TSS	Breakpoint 1 chromatin state	Breakpoint 2	Breakpoint 2 functional category	Breakpoint 2 closest gene*	Breakpoint 2 chromatin state
TCGA-BC-A217	CCNA2	inter-chromosomal translocation	RS1	chr5:1295282	-120	EnhWk	chr1:87326526	IGR	SEP15	EnhA2
CHC313T	CCNA2	inter-chromosomal translocation	RS1	chr5:1295392	-230	EnhWk	chr20:43039447	Intron	HNF4A	EnhA1
RK285	CCNA2	inversion	RS1	chr5:1295444	-282	EnhWk	chr5:90205018	Intron	GPR98	EnhA1
RK107	CCNA2	inter-chromosomal translocation	RS1	chr5:1295485	-323	EnhWk	chr20:49035293	IGR	[PTPN1]	TxWk
TCGA-BC-A216	CCNA2	inter-chromosomal translocation	RS1	chr5:1296703	-1541	ReprPCWk	chr15:53763959	IGR	[WDR72]	Quies
TCGA-FV-A495	CCNA2	inter-chromosomal translocation	RS1	chr5:1300634	-5472	ReprPCWk	chr20:48901456	IGR	[CEBPB]	EnhA1
CHC2697T	CCNA2	inter-chromosomal translocation	RS1	chr5:1309009	-13847	Quies	chr9:104109584	IGR	[BAAT]	EnhA1
CHC3798T	CCNA2	inter-chromosomal translocation	RS1	chr5:1309561	-14399	Quies	chr2:62698661	IGR	[TMEM17]	EnhWk
CHC129T	CCNA2	inter-chromosomal translocation	RS1	chr5:1311967	-16805	Quies	chr19:33772231	lincRNA	CTD-2540B15.12	EnhWk
CHC2112T	CCNA2	inter-chromosomal translocation	RS1	chr5:1330055	-34893	Tx	chr14:69147921	Intron	RAD51B	EnhA1
CHC2141T	CCNE1	tandem duplication	RS2	chr5:1295402	-240	EnhWk	chr5:1100916	Intron	SLC12A7	EnhA1
RK256	CCNE1	inter-chromosomal translocation	RS4	chr5:1295548	-386	EnhWk	chr4:155527854	Intron	FGG	EnhG2
CHC2207T	CCNE1	inter-chromosomal translocation	RS1	chr5:1295640	-478	EnhWk	chr4:74249043	IGR	[ALB]	EnhA1
CHC2048T	CCNE1	inter-chromosomal translocation	RS1	chr5:1301474	-6312	ReprPCWk	chr2:62710191	IGR	[TMEM17]	TxWk
CHC2208T	CCNE1	inter-chromosomal translocation	RS1	chr5:1303534	-8372	Quies	chr2:62926001	Intron	EHBP1	TssFlnkU
TCGA-BW-A5NO	CCNE1	inter-chromosomal translocation	RS1	chr5:1304409	-9247	Quies	chr1:8224257	IGR	[ERRFI1]	Quies
HX32	CCNE1	inter-chromosomal translocation	RS1	chr5:1312193	-17031	Quies	chr19:33770341	IGR	[CEBPA]	EnhA1
CHC1594T	CCNE1	inter-chromosomal translocation	RS1	chr5:1312557	-17395	Quies	chr1:234994146	IGR	[IRF2BP2]	TxWk
RK260	WT	inter-chromosomal translocation	RS4	chr5:1295147	15	EnhWk	chr8:126644024	IGR	[TRIB1]	Quies
RK077	WT	deletion	RS5	chr5:1295439	-277	EnhWk	chr5:1345091	5'UTR	CLPTM1L	TssFlnk
CHC1598T	WT	inter-chromosomal translocation	RS4	chr5:1295562	-400	EnhWk	chr3:58007495	Intron	FLNB	EnhA1
RK222	WT	inversion	RS4	chr5:1295601	-439	EnhWk	chr5:67466718	IGR	[RP11-404L6.2]	EnhA1
RK237	WT	inter-chromosomal translocation	RS4	chr5:1295752	-590	EnhWk	chr8:26665185	Intron	ADRA1A	EnhA2
RK261_1	WT	inter-chromosomal translocation	RS4	chr5:1295800	-638	ReprPCWk	chr19:3185861	5'UTR	NCLN	TssA
RK012	WT	inversion	RS4	chr5:1296174	-1012	ReprPCWk	chr5:156985	Exon	PLEKHG4B	Quies
CHC1602T	WT	inter-chromosomal translocation	RS4	chr5:1296214	-1052	ReprPCWk	chr2:63960694	IGR	[WDPCP]	EnhA2
RK278	WT	inter-chromosomal translocation	RS4	chr5:1296719	-1557	ReprPCWk	chr1:8223434	IGR	[ERRFI1]	Quies
RK122	WT	inversion	RS4	chr5:1296781	-1619	ReprPCWk	chr5:14730258	Intron	ANKH	EnhA2
RK044	WT	inter-chromosomal translocation	RS4	chr5:1296896	-1734	ReprPCWk	chr2:20798818	IGR	[HS1BP3]	EnhA1
TCGA-DD-A1EI	WT	inter-chromosomal translocation	RS4	chr5:1297114	-1952	ReprPCWk	chr14:37580176	Intron	SLC25A21	Quies
CHC1731T	WT	inversion	RS6	chr5:1297385	-2223	ReprPCWk	chr5:1299728	IGR	[TERT]	ReprPCWk
RK254	WT	inter-chromosomal translocation	RS4	chr5:1299077	-3915	ReprPCWk	chr12:57326014	Intron	SDR9C7	EnhWk
TCGA-G3-A25S	WT	inter-chromosomal translocation	RS4	chr5:1300602	-5440	ReprPCWk	chr1:249239943	IGR	[PGBD2]	ZNF/Rpts
RK065	WT	inter-chromosomal translocation	RS4	chr5:1302992	-7830	Het	chr10:23847990	IGR	[OTUD1]	TssFlnkU
RK283	WT	inter-chromosomal translocation	RS4	chr5:1303811	-8649	Quies	chr4:74268328	5'Flank	ALB	EnhA1
TCGA-DD-A4NE	WT	inter-chromosomal translocation	RS4	chr5:1306070	-10908	Quies	chr14:69253156	IGR	ZFP36L1	EnhA2
TCGA-DD-A3A8	WT	inter-chromosomal translocation	RS4	chr5:1307144	-11982	Quies	chr8:98176329	IGR	[TSPYL5]	EnhA2
HX26	WT	inter-chromosomal translocation	RS4	chr5:1307525	-12363	Quies	chr6:64283298	Intron	PTP4A1	TssA
RK227	WT	inter-chromosomal translocation	RS4	chr5:1309508	-14346	Quies	chr19:45247948	IGR	[BCL3]	EnhA1
RK054	WT	inter-chromosomal translocation	RS4	chr5:1311591	-16429	Quies	chr1:235105047	IGR	[TOMM20]	EnhA1
RK034	WT	deletion	RS4	chr5:1311668	-16506	Quies	chr5:86730606	IGR	[CCNH]	ReprPCWk
*For intergenic breakpoints, the name of the gene with the closest transcription start site is indicated between brackets.
