# Supplementary material for: Cyclin A2/E1 activation defines a hepatocellular carcinoma subclass with a rearrangement signature of replication stress
Source: Nat Commun. 2018 Dec 7;9:5235. doi: 10.1038/s41467-018-07552-9 (PMC6286353; doi:10.1038/s41467-018-07552-9)
Supplement: Supplementary file 11 — Supplementary Data 9 [file 41467_2018_7552_MOESM11_ESM.xlsx]

## Sheet: Sup Data 9
Supplementary Data 9: Number of RS1 events and association with CCNA2/E1 alterations across cancer types
Cancer type	Cancer_code	ICGC PCAWG projects regrouped	Number of tumors	Mean number of RS1 events per tumor	% of tumors with at least 50 RS1 events	Association with CCNA2/E1 rearrangement (Fisher's exact test q-value)
Acute Myeloid Leukemia	AML	LAML-KR	8	0.75	0	1
Biliary Tract Cancer	BILCA	BTCA-SG	12	3.66667	0	1
Chronic Lymphocytic Leukemia	CLL	CLLE-ES	91	0.175824	0	1
Chronic Myeloid Disorders	CMD	CMDI-UK	21	0.380952	0	1
Diffuse Large B-cell Lymphoma	DLBCL	DLBC-US	7	1.57143	0	1
Glioblastoma Multiforme	GBM	GBM-US	40	1.6	0	1
Kidney Cancer	KIRC	KIRC-US/KIRP-US/RECA-EU/KICH-US	176	0.977273	0	1
Lower Grade Glioma	LGG	LGG-US	17	0.529412	0	1
Oral Cancer	OCA	ORCA-IN	12	4.33333	0	1
Pediatric Brain Cancer	PEDBCA	PBCA-DE	204	0.828431	0	1
Sarcoma	SARC	SARC-US	34	4.32353	0	1
Thyroid Cancer	THYCA	THCA-US	30	0.2	0	1
Malignant Lymphoma	ML	MALY-DE	99	3.52525	1	0.292929
Bone Cancer	BOCA	BOCA-UK	60	4.61667	2	1
Head and Neck Squamous Cell Carcinoma	HNSCC	HNSC-US	44	10.5682	2	1
Pancreatic Cancer	PACA	PACA-AU/PACA-CA/PAEN-AU/PAEN-IT	307	5.29642	2	0.890566
Prostate Cancer	PROST	PRAD-US/PRAD-CA/PRAD-UK/EOPC-DE	278	11.8309	2	1
Skin Cancer	SKIN	SKCM-US/MELA-AU	106	6.29245	2	0.372675
Colorectal Cancer	COLORECT	COAD-US/READ-US	60	12.7833	3	1
Liver Cancer	LIHC	LIHC-US/LICA-FR/LIRI-JP/LINC-JP	345	7.8087	3	2.54e-10
Lung Adenocarcinoma	LUAD	LUAD-US	36	4.41667	3	1
Bladder Cancer	BLCA	BLCA-US	23	9.43478	4	1
Lung Squamous Cell Carcinoma	LUSC	LUSC-US	48	22.3958	4	1
Cervical Squamous Cell Carcinoma	CSCC	CESC-US	20	9.1	5	1
Uterine Cancer	UTCA	UCEC-US	47	13.5532	6	1
Esophageal Cancer	ESOCA	ESAD-UK	87	22.069	11	0.372675
Gastric Cancer	GASTR	STAD-US/GACA-CN	72	24.8889	15	0.890566
Breast Cancer	BRCA	BRCA-US/BRCA-EU/BRCA-UK	209	46.0478	18	0.334058
Ovarian Cancer	OVCA	OV-US/OV-AU	112	64.5446	33	0.664892
